# Supplementary material for: 1-(2-Cyano­eth­yl)-1H-imidazole-4,5-dicarbonitrile
Source: Acta Crystallogr Sect E Struct Rep Online. 2012 Aug 25;68(Pt 9):o2765. doi: 10.1107/S1600536812036252 (PMC3435800; doi:10.1107/S1600536812036252)
Supplement: Supplementary file 1 [file e-68-o2765-sup1.cif]

##############################################################################
#                                                                            #
# This CIF contains the data in a paper accepted for publication in          #
# Acta Crystallographica Section E. It conforms to the requirements of       #
# Notes for Authors for Acta Crystallographica Section E, and has been       #
# peer reviewed under the auspices of the IUCr Commission on Journals.       #
#                                                                            #
# Full details of the Crystallographic Information File format               #
# are given in the paper "The Crystallographic Information File (CIF):       #
# a New Standard Archive File for Crystallography" by S. R. Hall, F. H.      #
# Allen and I. D. Brown [Acta Cryst. (1991), A47, 655-685].                  #
#                                                                            #
# The current version of the core CIF dictionary is obtainable from          #
# ftp://ftp.iucr.org/pub/cif_core.dic.                                       #
#                                                                            #
# Software is freely available for graphical display of the structure(s)     #
# in this CIF. For information consult the CIF software page                 #
# http://www.iucr.org/resources/cif/software.                                #
#                                                                            #
# This file may be used for bona fide research purposes within the           #
# scientific community so long as proper attribution is given to the journal # 
# article from which it was obtained.                                        #
#                                                                            #
##############################################################################
data_global
_audit_creation_method     'form.cif (version 2.0)'
_journal_data_validation_number     ?
_journal_date_recd_electronic     2012-08-06
_journal_date_accepted     2012-08-20
_journal_name_full     'Acta Crystallographica, Section E'
_journal_year     2012
_journal_volume     68
_journal_issue      9
_journal_page_first     o2765
_journal_page_last     o2765
_journal_paper_category     QO
_journal_paper_doi     10.1107/S1600536812036252
_journal_coeditor_code     ZS2228
_publ_contact_author_name     'Dr. Ke-Wei Lei'
_publ_contact_author_address
;
State Key Laboratory Base of Novel Functional Materials and Preparation Science
Institute of solid Materials Chemistry
Faculty of Materials Science and Chemical Engineering
Ningbo University
Ningbo 315211
People's Republic of China
;
_publ_contact_author_email     'leikeweipublic@hotmail.com'
_publ_contact_author_fax     '86 574 87600791'
_publ_contact_author_phone     '86 574 87600791'
_publ_section_title
;
1-(2-Cyanoethyl)-1<i>H</i>-imidazole-4,5-dicarbonitrile
;
loop_
    _publ_author_name
    _publ_author_footnote
    _publ_author_address
    'Hong Yu' ?
;
State Key Laboratory Base of Novel Functional Materials and Preparation Science
Institute of Solid Materials Chemistry
Faculty of Materials Science and Chemical Engineering
Ningbo University
Ningbo 315211
People's Republic of China
;
    'Ke-Wei Lei' ?
;
State Key Laboratory Base of Novel Functional Materials and Preparation Science
Institute of Solid Materials Chemistry
Faculty of Materials Science and Chemical Engineering
Ningbo University
Ningbo 315211
People's Republic of China
;
data_I
_audit_creation_method     SHELXL-97
_chemical_name_systematic
;
1-(2-Cyanoethyl)-1<i>H</i>-imidazole-4,5-dicarbonitrile
;
_chemical_name_common     '1-(2-cyanoethyl)-4,5-dicyanoimidazole'
_chemical_formula_moiety     'C8 H5 N5'
_chemical_formula_sum     'C8 H5 N5'
_chemical_formula_iupac     'C8 H5 N5'
_chemical_formula_weight     171.17
_chemical_melting_point     ?
_symmetry_cell_setting     triclinic
_symmetry_space_group_name_H-M     'P -1'
_symmetry_space_group_name_Hall     '-P 1'
loop_
    _symmetry_equiv_pos_as_xyz
    'x, y, z'
    '-x, -y, -z'
_cell_length_a     6.4831(6)
_cell_length_b     6.7538(6)
_cell_length_c     10.4040(11)
_cell_angle_alpha     77.865(9)
_cell_angle_beta     84.297(8)
_cell_angle_gamma     74.499(8)
_cell_volume     428.71(7)
_cell_formula_units_Z     2
_cell_measurement_reflns_used     1220
_cell_measurement_theta_min     3.1828
_cell_measurement_theta_max     28.950
_cell_measurement_temperature     293(2)
_exptl_crystal_description     block
_exptl_crystal_colour     blue
_exptl_crystal_size_max     0.43
_exptl_crystal_size_mid     0.25
_exptl_crystal_size_min     0.16
_exptl_crystal_density_diffrn     1.326
_exptl_crystal_density_meas     ?
_exptl_crystal_density_method     'not measured'
_exptl_crystal_F_000     176
_exptl_absorpt_coefficient_mu     0.09
_exptl_absorpt_correction_type     multi-scan
_exptl_absorpt_process_details     '(ABSCOR; Higashi, 1995)'
_exptl_absorpt_correction_T_min     0.973
_exptl_absorpt_correction_T_max     0.986
_exptl_special_details
;
;
_diffrn_ambient_temperature     293(2)
_diffrn_radiation_type     MoK\a
_diffrn_radiation_wavelength     0.71073
_diffrn_radiation_source     'SuperNova (Mo) X-ray Source'
_diffrn_radiation_monochromator     'mirror'
_diffrn_measurement_device_type     'Rigaku R-AXIS RAPID CCD'
_diffrn_measurement_method     '\w scans'
_diffrn_detector_area_resol_mean     16.1623
_diffrn_reflns_number     3805
_diffrn_reflns_av_R_equivalents     0.0199
_diffrn_reflns_av_sigmaI/netI     0.0398
_diffrn_reflns_theta_min     3.19
_diffrn_reflns_theta_max     28.95
_diffrn_reflns_theta_full     28.95
_diffrn_measured_fraction_theta_max     0.99
_diffrn_measured_fraction_theta_full     0.99
_diffrn_reflns_limit_h_min     -8
_diffrn_reflns_limit_h_max     8
_diffrn_reflns_limit_k_min     -9
_diffrn_reflns_limit_k_max     9
_diffrn_reflns_limit_l_min     -13
_diffrn_reflns_limit_l_max     14
_diffrn_standards_number     0
_diffrn_standards_interval_count     .
_diffrn_standards_interval_time     .
_diffrn_standards_decay_%     ?
_refine_special_details
;
Refinement of <i>F</i>^2^ against ALL reflections. The weighted <i>R</i>-factor
<i>wR</i> and goodness of fit <i>S</i> are based on <i>F</i>^2^, conventional
<i>R</i>-factors <i>R</i> are based on <i>F</i>, with <i>F</i> set to zero for
negative <i>F</i>^2^. The threshold expression of <i>F</i>^2^ >
\s(<i>F</i>^2^) is used only for calculating <i>R</i>-factors(gt) <i>etc</i>.
and is not relevant to the choice of reflections for refinement.
<i>R</i>-factors based on <i>F</i>^2^ are statistically about twice as large
as those based on <i>F</i>, and <i>R</i>- factors based on ALL data will be
even larger.
;
_reflns_number_total     2265
_reflns_number_gt     1439
_reflns_threshold_expression     I>2\s(I)
_refine_ls_structure_factor_coef     Fsqd
_refine_ls_matrix_type     full
_refine_ls_R_factor_all     0.0675
_refine_ls_R_factor_gt     0.0473
_refine_ls_wR_factor_gt     0.1046
_refine_ls_wR_factor_ref     0.1238
_refine_ls_goodness_of_fit_ref     1.094
_refine_ls_restrained_S_all     1.094
_refine_ls_number_reflns     2265
_refine_ls_number_parameters     118
_refine_ls_number_restraints     0
_refine_ls_hydrogen_treatment     constr
_refine_ls_weighting_scheme     calc
_refine_ls_weighting_details
         'calc w=1/[\s^2^(Fo^2^)+(0.0428P)^2^+0.0566P] where P=(Fo^2^+2Fc^2^)/3'
_atom_sites_solution_hydrogens     geom
_atom_sites_solution_primary     direct
_atom_sites_solution_secondary     difmap
_refine_ls_shift/su_max     0.000
_refine_ls_shift/su_mean     0.000
_refine_diff_density_max     0.132
_refine_diff_density_min     -0.213
_refine_ls_extinction_method     none
_refine_ls_extinction_coef     ?
loop_
    _atom_type_symbol
    _atom_type_description
    _atom_type_scat_dispersion_real
    _atom_type_scat_dispersion_imag
    _atom_type_scat_source
    'C' 'C' 0.0033 0.0016
                         'International Tables Vol C Tables 4.2.6.8 and 6.1.1.4'
    'H' 'H' 0.0000 0.0000
                         'International Tables Vol C Tables 4.2.6.8 and 6.1.1.4'
    'N' 'N' 0.0061 0.0033
                         'International Tables Vol C Tables 4.2.6.8 and 6.1.1.4'
    'O' 'O' 0.0106 0.0060
                         'International Tables Vol C Tables 4.2.6.8 and 6.1.1.4'
_computing_data_collection     'RAPID-AUTO (Rigaku, 1998)'
_computing_cell_refinement     'RAPID-AUTO (Rigaku, 1998)'
_computing_data_reduction     'CrystalRED (Rigaku/MSC, 2004)'
_computing_structure_solution     'SHELXS97 (Sheldrick, 2008)'
_computing_structure_refinement     'SHELXL97 (Sheldrick, 2008)'
_computing_molecular_graphics     'SHELXTL (Sheldrick, 2008)'
_computing_publication_material     'SHELXL97 (Sheldrick, 2008)'
loop_
    _atom_site_type_symbol
    _atom_site_label
    _atom_site_fract_x
    _atom_site_fract_y
    _atom_site_fract_z
    _atom_site_U_iso_or_equiv
    _atom_site_adp_type
    _atom_site_calc_flag
    _atom_site_refinement_flags
    _atom_site_occupancy
    _atom_site_symmetry_multiplicity
    _atom_site_disorder_assembly
    _atom_site_disorder_group
    N N4 0.25841(19) 0.19385(19) 0.19288(12) 0.0356(3) Uani d . 1 1 . .
    N N5 0.5564(2) 0.2497(2) 0.08299(14) 0.0438(4) Uani d . 1 1 . .
    C C8 0.5883(2) 0.0426(2) 0.13842(15) 0.0367(4) Uani d . 1 1 . .
    C C7 0.3704(3) -0.1861(3) 0.28068(17) 0.0462(4) Uani d . 1 1 . .
    C C6 0.4074(2) 0.0040(2) 0.20743(15) 0.0353(4) Uani d . 1 1 . .
    C C5 0.3567(2) 0.3342(2) 0.11807(16) 0.0420(4) Uani d . 1 1 . .
    H H5A 0.2902 0.4759 0.0938 0.050 Uiso calc R 1 1 . .
    N N3 0.9384(2) -0.2328(3) 0.10572(16) 0.0632(5) Uani d . 1 1 . .
    C C4 0.0347(2) 0.2341(3) 0.24210(16) 0.0425(4) Uani d . 1 1 . .
    H H4A -0.0060 0.1025 0.2662 0.051 Uiso calc R 1 1 . .
    H H4B -0.0557 0.3222 0.1723 0.051 Uiso calc R 1 1 . .
    C C3 0.7842(3) -0.1089(3) 0.12134(16) 0.0430(4) Uani d . 1 1 . .
    C C2 -0.0044(3) 0.3398(3) 0.36024(17) 0.0502(5) Uani d . 1 1 . .
    H H2A 0.0338 0.4727 0.3357 0.060 Uiso calc R 1 1 . .
    H H2B -0.1557 0.3685 0.3862 0.060 Uiso calc R 1 1 . .
    N N2 0.3452(3) -0.3409(3) 0.3388(2) 0.0740(6) Uani d . 1 1 . .
    C C1 0.1183(3) 0.2129(3) 0.47147(19) 0.0534(5) Uani d . 1 1 . .
    N N1 0.2152(3) 0.1117(3) 0.55746(19) 0.0798(6) Uani d . 1 1 . .
loop_
    _atom_site_aniso_label
    _atom_site_aniso_U_11
    _atom_site_aniso_U_22
    _atom_site_aniso_U_33
    _atom_site_aniso_U_12
    _atom_site_aniso_U_13
    _atom_site_aniso_U_23
    N4 0.0358(7) 0.0354(7) 0.0338(7) -0.0091(5) 0.0008(5) -0.0038(5)
    N5 0.0430(7) 0.0361(7) 0.0470(8) -0.0091(6) 0.0055(6) -0.0008(6)
    C8 0.0379(8) 0.0356(8) 0.0347(8) -0.0078(6) -0.0010(6) -0.0049(7)
    C7 0.0486(10) 0.0386(9) 0.0500(10) -0.0131(8) -0.0032(8) -0.0023(8)
    C6 0.0409(8) 0.0323(8) 0.0324(8) -0.0096(6) -0.0032(6) -0.0040(6)
    C5 0.0433(9) 0.0322(8) 0.0452(9) -0.0077(7) 0.0030(7) -0.0004(7)
    N3 0.0538(9) 0.0568(10) 0.0660(11) 0.0044(8) 0.0037(8) -0.0100(8)
    C4 0.0348(8) 0.0482(9) 0.0436(10) -0.0118(7) 0.0015(7) -0.0067(8)
    C3 0.0430(9) 0.0419(9) 0.0407(9) -0.0082(7) 0.0011(7) -0.0053(7)
    C2 0.0505(10) 0.0462(10) 0.0514(11) -0.0108(8) 0.0123(8) -0.0124(8)
    N2 0.0836(13) 0.0471(10) 0.0879(14) -0.0269(9) -0.0008(10) 0.0065(9)
    C1 0.0591(12) 0.0660(13) 0.0442(11) -0.0288(10) 0.0112(9) -0.0204(10)
    N1 0.0850(14) 0.1093(17) 0.0516(11) -0.0391(12) -0.0047(10) -0.0104(11)
_geom_special_details
;
All e.s.d.'s (except the e.s.d. in the dihedral angle between two l.s. planes)
are estimated using the full covariance matrix. The cell e.s.d.'s are taken
into account individually in the estimation of e.s.d.'s in distances, angles
and torsion angles; correlations between e.s.d.'s in cell parameters are only
used when they are defined by crystal symmetry. An approximate (isotropic)
treatment of cell e.s.d.'s is used for estimating e.s.d.'s involving l.s.
planes.
;
loop_
    _geom_bond_atom_site_label_1
    _geom_bond_atom_site_label_2
    _geom_bond_site_symmetry_2
    _geom_bond_distance
    _geom_bond_publ_flag
    N4 C5 . 1.3509(19) ?
    N4 C6 . 1.3729(18) ?
    N4 C4 . 1.4630(19) ?
    N5 C5 . 1.3172(19) ?
    N5 C8 . 1.3641(19) ?
    C8 C6 . 1.370(2) ?
    C8 C3 . 1.424(2) ?
    C7 N2 . 1.137(2) ?
    C7 C6 . 1.416(2) ?
    C5 H5A . 0.9300 ?
    N3 C3 . 1.142(2) ?
    C4 C2 . 1.515(2) ?
    C4 H4A . 0.9700 ?
    C4 H4B . 0.9700 ?
    C2 C1 . 1.452(3) ?
    C2 H2A . 0.9700 ?
    C2 H2B . 0.9700 ?
    C1 N1 . 1.135(2) ?
loop_
    _geom_angle_atom_site_label_1
    _geom_angle_atom_site_label_2
    _geom_angle_atom_site_label_3
    _geom_angle_site_symmetry_1
    _geom_angle_site_symmetry_3
    _geom_angle
    _geom_angle_publ_flag
    C5 N4 C6 . . 106.18(12) ?
    C5 N4 C4 . . 126.80(13) ?
    C6 N4 C4 . . 126.95(13) ?
    C5 N5 C8 . . 104.35(13) ?
    N5 C8 C6 . . 110.83(13) ?
    N5 C8 C3 . . 122.98(14) ?
    C6 C8 C3 . . 126.16(14) ?
    N2 C7 C6 . . 178.5(2) ?
    C8 C6 N4 . . 105.61(13) ?
    C8 C6 C7 . . 129.79(15) ?
    N4 C6 C7 . . 124.59(14) ?
    N5 C5 N4 . . 113.02(14) ?
    N5 C5 H5A . . 123.5 ?
    N4 C5 H5A . . 123.5 ?
    N4 C4 C2 . . 112.63(13) ?
    N4 C4 H4A . . 109.1 ?
    C2 C4 H4A . . 109.1 ?
    N4 C4 H4B . . 109.1 ?
    C2 C4 H4B . . 109.1 ?
    H4A C4 H4B . . 107.8 ?
    N3 C3 C8 . . 178.15(19) ?
    C1 C2 C4 . . 112.42(15) ?
    C1 C2 H2A . . 109.1 ?
    C4 C2 H2A . . 109.1 ?
    C1 C2 H2B . . 109.1 ?
    C4 C2 H2B . . 109.1 ?
    H2A C2 H2B . . 107.9 ?
    N1 C1 C2 . . 179.1(2) ?
loop_
    _geom_torsion_atom_site_label_1
    _geom_torsion_atom_site_label_2
    _geom_torsion_atom_site_label_3
    _geom_torsion_atom_site_label_4
    _geom_torsion_site_symmetry_1
    _geom_torsion_site_symmetry_2
    _geom_torsion_site_symmetry_3
    _geom_torsion_site_symmetry_4
    _geom_torsion
    _geom_torsion_publ_flag
    C5 N4 C4 C2 . . . . -78.0(2) no
    C6 N4 C4 C2 . . . . 105.74(18) no
    C4 N4 C5 N5 . . . . -176.61(14) no
    C6 N4 C5 N5 . . . . 0.25(18) no
    C4 N4 C6 C7 . . . . -3.8(2) no
    C4 N4 C6 C8 . . . . 176.38(14) no
    C5 N4 C6 C7 . . . . 179.31(15) no
    C5 N4 C6 C8 . . . . -0.48(16) no
    C8 N5 C5 N4 . . . . 0.08(17) no
    C5 N5 C8 C3 . . . . 178.04(15) no
    C5 N5 C8 C6 . . . . -0.40(17) no
    C1 C2 C4 N4 . . . . -61.4(2) no
    N4 C6 C8 N5 . . . . 0.55(17) no
    N4 C6 C8 C3 . . . . -177.82(15) no
    C7 C6 C8 N5 . . . . -179.22(16) no
    C7 C6 C8 C3 . . . . 2.4(3) no
_iucr_refine_instructions_details
;
TITL tref in P-1
CELL 0.71073   6.4831   6.7538  10.4040  77.865  84.297  74.499
ZERR    9.00   0.0006   0.0006   0.0011   0.009   0.008   0.008
LATT  1
SFAC C H N O
UNIT 9 9 9 9
L.S. 10
HTAB
BOND $H
FMAP 2
PLAN 20
WGHT      0.0426      0.0581
FVAR      19.70576
N4    3    0.258407    0.193850    0.192878    11.00000    0.03577    0.03538 =
         0.03377   -0.00377    0.00076   -0.00909
N5    3    0.556436    0.249685    0.082994    11.00000    0.04300    0.03611 =
         0.04699   -0.00081    0.00553   -0.00914
C8    1    0.588346    0.042635    0.138421    11.00000    0.03795    0.03561 =
         0.03469   -0.00494   -0.00100   -0.00780
C7    1    0.370354   -0.186081    0.280676    11.00000    0.04863    0.03860 =
         0.05004   -0.00231   -0.00323   -0.01311
C6    1    0.407407    0.004045    0.207434    11.00000    0.04090    0.03227 =
         0.03237   -0.00402   -0.00318   -0.00961
C5    1    0.356670    0.334249    0.118065    11.00000    0.04328    0.03218 =
         0.04521   -0.00043    0.00296   -0.00765
AFIX  43
H5A   2    0.290159    0.475943    0.093831    11.00000   -1.20000
AFIX   0
N3    3    0.938389   -0.232828    0.105723    11.00000    0.05383    0.05684 =
         0.06599   -0.01005    0.00374    0.00437
C4    1    0.034668    0.234143    0.242103    11.00000    0.03479    0.04822 =
         0.04362   -0.00671    0.00148   -0.01176
AFIX  23
H4A   2   -0.006006    0.102536    0.266227    11.00000   -1.20000
H4B   2   -0.055663    0.322240    0.172307    11.00000   -1.20000
AFIX   0
C3    1    0.784169   -0.108897    0.121341    11.00000    0.04296    0.04195 =
         0.04069   -0.00528    0.00111   -0.00824
C2    1   -0.004358    0.339849    0.360242    11.00000    0.05053    0.04624 =
         0.05137   -0.01238    0.01228   -0.01083
AFIX  23
H2A   2    0.033793    0.472680    0.335737    11.00000   -1.20000
H2B   2   -0.155720    0.368492    0.386151    11.00000   -1.20000
AFIX   0
N2    3    0.345174   -0.340948    0.338811    11.00000    0.08357    0.04708 =
         0.08787    0.00646   -0.00081   -0.02689
C1    1    0.118266    0.212901    0.471473    11.00000    0.05915    0.06599 =
         0.04420   -0.02037    0.01121   -0.02883
N1    3    0.215197    0.111689    0.557463    11.00000    0.08498    0.10935 =
         0.05161   -0.01039   -0.00466   -0.03912
HKLF 4
REM  tref in P-1
REM R1 =  0.0473 for   1439 Fo > 4sig(Fo)  and  0.0675 for all   1968 data
REM    118 parameters refined using      0 restraints
END
WGHT      0.0426      0.0581
REM Highest difference peak  0.132,  deepest hole -0.213,  1-sigma level  0.039
Q1    1   0.5214  0.0088  0.1935  11.00000  0.05    0.13
Q2    1  -0.2532  0.4722  0.1362  11.00000  0.05    0.12
Q3    1   0.7450 -0.3680  0.1979  11.00000  0.05    0.12
Q4    1   1.1587 -0.2827  0.0183  11.00000  0.05    0.12
Q5    1   0.3118 -0.0400  0.5628  11.00000  0.05    0.11
Q6    1   0.8372  0.0191 -0.0819  11.00000  0.05    0.11
Q7    1  -0.0288  0.3417  0.0342  11.00000  0.05    0.11
Q8    1  -0.0594  0.1677  0.1863  11.00000  0.05    0.11
Q9    1   0.4141 -0.0610  0.2724  11.00000  0.05    0.11
Q10   1   0.5935 -0.3691  0.2537  11.00000  0.05    0.11
Q11   1   0.4435 -0.1394  0.4957  11.00000  0.05    0.11
Q12   1  -0.1161  0.6093  0.2909  11.00000  0.05    0.11
Q13   1   0.6173 -0.2761  0.2589  11.00000  0.05    0.11
Q14   1   0.6613 -0.0385  0.1137  11.00000  0.05    0.11
Q15   1   0.2895  0.6659  0.0227  11.00000  0.05    0.10
Q16   1  -0.3039  0.4873  0.2021  11.00000  0.05    0.10
Q17   1   0.8180  0.0333  0.2043  11.00000  0.05    0.10
Q18   1   0.3810 -0.0759  0.2244  11.00000  0.05    0.10
Q19   1   0.5582 -0.4431  0.2231  11.00000  0.05    0.10
Q20   1   1.0411 -0.3999  0.1205  11.00000  0.05    0.10
;
