# Supplementary material for: 1-(2-Cyano­eth­yl)-1H-imidazole-4,5-dicarbonitrile
Source: Acta Crystallogr Sect E Struct Rep Online. 2012 Aug 25;68(Pt 9):o2765. doi: 10.1107/S1600536812036252 (PMC3435800; doi:10.1107/S1600536812036252)
Supplement: Supplementary file 2 [file e-68-o2765-Isup2.hkl]

# 
# h,k,l, Fc-squared, Fo-squared, sigma(Fo-squared) and status flag 
# 
data_I
_shelx_title ' tref in P-1' 
_shelx_refln_list_code          4 
_shelx_F_calc_maximum       51.93 
_exptl_crystal_F_000       198.00 
_reflns_d_resolution_high  0.7341 
 
loop_ 
 _symmetry_equiv_pos_as_xyz 
 'x, y, z' 
 '-x, -y, -z' 
 
_cell_length_a     6.4831 
_cell_length_b     6.7538 
_cell_length_c    10.4040 
_cell_angle_alpha  77.865 
_cell_angle_beta   84.297 
_cell_angle_gamma  74.499 
 
_shelx_F_squared_multiplier     1.000 
 
loop_ 
 _refln_index_h 
 _refln_index_k 
 _refln_index_l 
 _refln_F_squared_calc 
 _refln_F_squared_meas 
 _refln_F_squared_sigma 
 _refln_observed_status 
   1   0   0        0.09        0.72      0.13 o 
   2   0   0       53.53       49.71      1.05 o 
   3   0   0      275.82      281.39      3.48 o 
   4   0   0        0.12        0.33      0.14 o 
   5   0   0      101.07      104.41      3.00 o 
   6   0   0       17.50       17.29      1.34 o 
   7   0   0        0.03        0.09      0.13 o 
   8   0   0        1.06        1.64      0.95 o 
  -8   1   0        0.00        0.55      0.58 o 
  -7   1   0        0.00        0.43      0.52 o 
  -6   1   0        5.23        4.42      0.71 o 
  -5   1   0       96.34      102.78      5.75 o 
  -4   1   0       54.86       56.10      2.48 o 
  -3   1   0      235.18      245.03      4.55 o 
  -2   1   0      483.17      506.67      3.47 o 
  -1   1   0       97.84       90.70      1.23 o 
   0   1   0      903.36      823.68      3.67 o 
   1   1   0     1201.78     1043.67      6.67 o 
   2   1   0     1742.19     1635.43      6.87 o 
   3   1   0        0.12        0.08      0.04 o 
   4   1   0       73.60       81.66      2.01 o 
   5   1   0        0.88        0.66      0.31 o 
   6   1   0       94.89       88.56      3.83 o 
   7   1   0        1.88        0.57      0.87 o 
   8   1   0        0.48        0.77      0.67 o 
  -7   2   0        1.65        2.01      0.76 o 
  -6   2   0        0.96        0.31      0.27 o 
  -5   2   0       52.91       50.89      4.17 o 
  -4   2   0       10.55        7.41      1.47 o 
  -3   2   0      230.31      234.86      4.97 o 
  -2   2   0       32.17       37.26      1.47 o 
  -1   2   0       12.03       11.32      0.57 o 
   0   2   0     1434.01     1369.00      6.22 o 
   1   2   0     1589.00     1489.23      6.83 o 
   2   2   0      704.14      671.44      3.94 o 
   3   2   0       16.12       17.25      0.62 o 
   4   2   0        4.25        4.29      0.46 o 
   5   2   0        1.32        1.34      0.38 o 
   6   2   0        4.10        4.30      0.81 o 
   7   2   0        0.81        0.26      0.21 o 
   8   2   0        0.29       -0.65      0.65 o 
  -6   3   0        0.16        1.56      0.61 o 
  -5   3   0        3.22        2.79      0.71 o 
  -4   3   0      133.17      130.42      4.51 o 
  -3   3   0        0.78        1.37      0.45 o 
  -2   3   0        7.53       10.52      0.91 o 
  -1   3   0       93.82      104.47      2.62 o 
   0   3   0       11.38       17.01      1.48 o 
   1   3   0      193.05      210.62      5.41 o 
   2   3   0      403.21      415.02      3.67 o 
   3   3   0      357.53      369.34      4.67 o 
   4   3   0       15.02       14.33      1.05 o 
   5   3   0       27.31       30.51      1.41 o 
   6   3   0        8.45       12.50      1.35 o 
   7   3   0        0.71        0.78      0.30 o 
   8   3   0        4.24        7.37      1.87 o 
  -5   4   0       14.57       15.49      1.83 o 
  -4   4   0        5.91        4.88      1.15 o 
  -3   4   0        0.87        0.31      1.08 o 
  -2   4   0       46.72       46.38      2.13 o 
  -1   4   0       32.46       33.42      2.12 o 
   0   4   0       40.50       51.82      1.67 o 
   1   4   0        5.63        5.09      0.69 o 
   2   4   0      355.59      368.11      4.60 o 
   3   4   0        0.11        0.14      0.13 o 
   4   4   0        0.05        1.89      0.40 o 
   5   4   0       14.70       13.82      1.05 o 
   6   4   0       67.67       67.44      3.30 o 
   7   4   0        7.83        8.79      2.16 o 
  -5   5   0        0.00       -0.22      0.27 o 
  -4   5   0        9.58       11.97      1.62 o 
  -3   5   0        2.67        3.22      1.05 o 
  -2   5   0       45.20       42.12      2.55 o 
  -1   5   0        5.58        4.88      0.74 o 
   0   5   0       33.93       32.11      1.32 o 
   1   5   0        1.33        1.17      0.37 o 
   2   5   0        5.80        6.15      0.92 o 
   3   5   0        1.07        0.78      0.31 o 
   4   5   0      133.00      133.18      4.06 o 
   5   5   0        0.40       -0.03      0.30 o 
   6   5   0       32.13       33.63      3.96 o 
   7   5   0        1.26       -0.53      0.57 o 
  -4   6   0        0.04        0.09      0.24 o 
  -3   6   0        9.85       12.16      1.69 o 
  -2   6   0        0.90        1.33      0.44 o 
  -1   6   0       17.86       18.56      1.55 o 
   0   6   0       13.52       17.58      1.47 o 
   1   6   0        9.66       10.49      1.30 o 
   2   6   0       50.36       50.82      2.72 o 
   3   6   0       57.03       60.97      3.25 o 
   4   6   0       64.54       63.75      2.50 o 
   5   6   0        0.01        0.12      0.41 o 
   6   6   0       15.42       18.44      2.94 o 
   7   6   0        0.09        1.89      1.03 o 
  -3   7   0        7.37       11.34      2.36 o 
  -2   7   0        1.24        0.86      0.48 o 
  -1   7   0        7.55       11.31      1.34 o 
   0   7   0       22.51       26.25      1.96 o 
   1   7   0        0.71        0.31      0.24 o 
   2   7   0        0.49        0.97      0.41 o 
   3   7   0        3.46        7.12      1.71 o 
   4   7   0        0.24        0.60      0.28 o 
   5   7   0        0.03       -0.17      0.28 o 
   6   7   0        5.03        7.91      1.92 o 
  -1   8   0        2.44        2.12      1.01 o 
   0   8   0        0.09        2.32      0.63 o 
   1   8   0        5.82        7.51      1.08 o 
   2   8   0        8.13       10.69      1.28 o 
   3   8   0        0.99        0.00      0.67 o 
   4   8   0        0.30        0.15      0.30 o 
  -4  -8   1        2.13        2.35      1.06 o 
  -3  -8   1        0.21       -0.65      0.65 o 
  -2  -8   1        0.92        0.46      0.37 o 
  -1  -8   1        4.22        4.96      0.87 o 
   0  -8   1        1.36        1.24      0.73 o 
   1  -8   1        1.21        1.17      0.79 o 
  -6  -7   1        1.09        3.57      1.33 o 
  -5  -7   1        2.58        3.64      1.26 o 
  -4  -7   1        2.66        3.61      1.27 o 
  -3  -7   1        0.04        0.70      0.39 o 
  -2  -7   1        1.75        2.19      0.61 o 
  -1  -7   1        2.13        3.60      0.68 o 
   0  -7   1        4.06        3.65      0.84 o 
   1  -7   1        7.23        6.83      1.05 o 
   2  -7   1        7.29        6.48      1.05 o 
   3  -7   1        1.71        0.82      0.65 o 
  -6  -6   1        4.91        4.23      1.43 o 
  -5  -6   1        1.20        1.05      0.45 o 
  -4  -6   1        2.61        1.76      0.79 o 
  -3  -6   1        8.36        8.59      1.81 o 
  -2  -6   1      110.46      102.06      3.85 o 
  -1  -6   1       49.44       44.98      2.71 o 
   0  -6   1        0.65        0.26      0.32 o 
   1  -6   1       41.16       39.30      2.29 o 
   2  -6   1        2.18        1.94      0.62 o 
   3  -6   1        4.30        4.18      0.81 o 
   4  -6   1        5.65        6.09      1.66 o 
  -7  -5   1        1.16        1.61      0.98 o 
  -6  -5   1        0.61        0.16      0.32 o 
  -5  -5   1       25.62       27.17      1.56 o 
  -4  -5   1       12.82       15.18      1.12 o 
  -3  -5   1       25.95       24.76      2.75 o 
  -2  -5   1       41.45       34.94      2.00 o 
  -1  -5   1       33.23       34.76      4.14 o 
   0  -5   1       24.49       24.01      1.90 o 
   1  -5   1      183.52      174.91      4.41 o 
   2  -5   1       67.47       64.27      2.80 o 
   3  -5   1        0.65        0.83      0.25 o 
   4  -5   1       10.02       11.14      1.56 o 
   5  -5   1        0.00        0.68      0.52 o 
  -7  -4   1        0.21        0.94      0.72 o 
  -6  -4   1        7.26        8.01      1.94 o 
  -5  -4   1      158.88      161.39      3.58 o 
  -4  -4   1       46.98       47.63      1.83 o 
  -3  -4   1        0.13       -0.02      0.09 o 
  -2  -4   1      323.65      328.51      3.93 o 
  -1  -4   1       29.75       28.40      2.90 o 
   0  -4   1      112.31      116.46      2.70 o 
   1  -4   1       25.08       27.23      1.55 o 
   2  -4   1       65.59       64.96      2.53 o 
   3  -4   1       28.50       25.74      1.69 o 
   4  -4   1        3.48        2.05      0.61 o 
   5  -4   1        0.19        0.26      0.33 o 
   6  -4   1        1.87        2.29      1.10 o 
  -8  -3   1        0.01        0.57      0.55 o 
  -7  -3   1        0.07        0.25      0.78 o 
  -6  -3   1        8.65       10.91      0.86 o 
  -5  -3   1        8.89        9.17      0.73 o 
  -4  -3   1      113.65      126.50      2.41 o 
  -3  -3   1        0.11        0.05      0.06 o 
  -2  -3   1        1.44        2.09      0.28 o 
  -1  -3   1       44.33       53.41      1.34 o 
   0  -3   1       25.03       23.91      1.46 o 
   1  -3   1       45.57       46.57      1.77 o 
   2  -3   1       31.58       31.76      2.02 o 
   3  -3   1        2.35        2.86      0.51 o 
   4  -3   1      127.29      116.46      5.19 o 
   5  -3   1        3.00        2.11      0.63 o 
   6  -3   1        6.43        5.98      1.74 o 
  -8  -2   1        0.03        0.02      0.15 o 
  -7  -2   1       12.51       10.22      1.34 o 
  -6  -2   1       18.77       16.94      1.16 o 
  -5  -2   1       28.96       29.97      1.41 o 
  -4  -2   1       94.60       99.50      2.30 o 
  -3  -2   1      101.24      102.52      2.01 o 
  -2  -2   1       44.76       44.00      0.74 o 
  -1  -2   1       54.91       56.57      0.99 o 
   0  -2   1       97.71       92.10      1.80 o 
   1  -2   1        7.38        6.85      0.49 o 
   2  -2   1       18.22       16.75      1.22 o 
   3  -2   1       68.24       73.74      2.26 o 
   4  -2   1        0.03       -0.03      0.46 o 
   5  -2   1        0.21       -0.03      0.18 o 
   6  -2   1        0.25       -0.02      0.14 o 
   7  -2   1        4.23        3.68      1.06 o 
  -8  -1   1        3.68        3.56      1.39 o 
  -7  -1   1       12.37       12.12      1.54 o 
  -6  -1   1       61.58       56.40      1.94 o 
  -5  -1   1       37.82       39.19      1.66 o 
  -4  -1   1        0.80        1.58      0.29 o 
  -3  -1   1      151.46      163.81      2.17 o 
  -2  -1   1      557.34      537.71      3.05 o 
  -1  -1   1       26.25       29.12      0.72 o 
   0  -1   1      524.50      443.57      4.15 o 
   1  -1   1      310.31      266.07      2.14 o 
   2  -1   1      116.16      125.29      1.65 o 
   3  -1   1        0.60        0.82      0.16 o 
   4  -1   1      243.55      244.05      4.98 o 
   5  -1   1        3.56        2.46      0.57 o 
   6  -1   1        7.64        7.10      0.89 o 
   7  -1   1       20.07       22.95      2.38 o 
  -7   0   1        3.92        3.43      1.09 o 
  -6   0   1        4.32        3.67      0.64 o 
  -5   0   1        3.28        5.15      0.81 o 
  -4   0   1       86.14       93.69      2.49 o 
  -3   0   1        5.48        5.90      0.53 o 
  -2   0   1      206.92      197.21      2.18 o 
  -1   0   1       13.69       11.55      0.38 o 
   1   0   1     2025.49     1681.97      6.63 o 
   2   0   1      955.98      962.83      4.87 o 
   3   0   1        0.19        0.19      0.07 o 
   4   0   1       61.88       61.17      1.38 o 
   5   0   1       31.20       33.82      1.66 o 
   6   0   1       42.80       42.84      2.08 o 
   7   0   1        0.57        1.24      0.52 o 
   8   0   1        7.92        8.33      2.13 o 
  -8   1   1        0.06       -0.41      0.41 o 
  -7   1   1        7.45        7.79      1.36 o 
  -6   1   1        5.89        4.31      0.88 o 
  -5   1   1        2.45        2.02      0.56 o 
  -4   1   1        2.16        1.36      0.40 o 
  -3   1   1        3.12        6.19      1.35 o 
  -2   1   1       59.48       54.16      1.32 o 
  -1   1   1      174.67      165.32      2.26 o 
   0   1   1       38.56       32.22      0.61 o 
   1   1   1      164.21      144.30      1.32 o 
   2   1   1        4.61        4.03      0.32 o 
   3   1   1        2.26        1.41      0.16 o 
   4   1   1      359.65      379.40      2.84 o 
   5   1   1        5.33        5.26      0.42 o 
   6   1   1       19.62       21.33      1.92 o 
   7   1   1        2.64        3.79      1.25 o 
   8   1   1        3.94        4.60      1.86 o 
  -7   2   1        0.16        0.14      1.00 o 
  -6   2   1        0.91        1.57      0.57 o 
  -5   2   1       52.98       50.51      2.88 o 
  -4   2   1       46.10       45.88      2.51 o 
  -3   2   1        2.48        3.32      0.83 o 
  -2   2   1       32.72       35.39      1.76 o 
  -1   2   1      152.69      148.06      2.04 o 
   0   2   1       14.29        9.94      0.47 o 
   1   2   1     1140.22     1061.63      4.91 o 
   2   2   1      141.59      138.93      1.76 o 
   3   2   1        8.91        8.42      0.44 o 
   4   2   1        2.38        2.33      0.31 o 
   5   2   1        0.12        0.08      0.08 o 
   6   2   1       36.14       32.42      2.36 o 
   7   2   1        2.38        2.63      0.72 o 
   8   2   1        4.56        4.35      0.99 o 
  -6   3   1        1.21        0.08      0.89 o 
  -5   3   1        3.19        2.86      0.72 o 
  -4   3   1       23.06       20.73      1.83 o 
  -3   3   1        0.36        0.10      0.39 o 
  -2   3   1       60.35       52.23      2.43 o 
  -1   3   1       13.13       14.60      0.98 o 
   0   3   1       74.25       86.74      2.20 o 
   1   3   1       26.40       25.48      0.88 o 
   2   3   1        3.43        3.43      0.39 o 
   3   3   1      154.85      163.40      2.66 o 
   4   3   1       18.79       15.44      0.82 o 
   5   3   1       34.67       34.17      1.88 o 
   6   3   1        0.61        1.24      0.44 o 
   7   3   1        3.52        1.96      0.76 o 
   8   3   1        5.93        6.29      1.74 o 
  -6   4   1        0.29        0.05      0.34 o 
  -5   4   1        5.68        4.48      0.97 o 
  -4   4   1       19.23       16.27      1.89 o 
  -3   4   1       11.13        9.99      1.84 o 
  -2   4   1        4.64        3.45      1.43 o 
  -1   4   1        8.08        8.47      0.84 o 
   0   4   1       63.20       61.23      2.17 o 
   1   4   1       11.39       12.89      1.38 o 
   2   4   1       83.50       87.93      2.79 o 
   3   4   1        0.70        1.24      0.37 o 
   4   4   1       68.11       65.92      2.51 o 
   5   4   1        0.08        0.01      0.14 o 
   6   4   1       21.98       20.25      2.37 o 
   7   4   1        2.53        3.33      1.05 o 
  -5   5   1        0.28        0.30      0.30 o 
  -4   5   1        8.24        6.64      1.85 o 
  -3   5   1        1.21        2.00      0.58 o 
  -2   5   1       14.68       13.87      1.55 o 
  -1   5   1       40.59       38.80      2.05 o 
   0   5   1       17.64       20.88      1.44 o 
   1   5   1        8.19        7.58      0.81 o 
   2   5   1       25.23       24.67      1.29 o 
   3   5   1       41.60       43.76      2.27 o 
   4   5   1       23.13       23.22      1.19 o 
   5   5   1       16.03       13.76      1.12 o 
   6   5   1        5.64        4.66      0.95 o 
   7   5   1        4.47        4.17      1.49 o 
  -4   6   1        5.13        5.49      1.17 o 
  -3   6   1        3.81        2.29      1.85 o 
  -2   6   1       33.86       33.88      2.65 o 
  -1   6   1       17.10       16.55      1.47 o 
   0   6   1       45.69       43.20      2.28 o 
   1   6   1       58.39       57.07      2.52 o 
   2   6   1       34.60       37.39      2.35 o 
   3   6   1        0.28        0.66      0.29 o 
   4   6   1       20.61       18.59      1.33 o 
   5   6   1        2.75        2.00      0.61 o 
   6   6   1        0.00        0.30      0.40 o 
   7   6   1        0.65        0.70      0.64 o 
  -3   7   1        2.11        1.69      0.98 o 
  -2   7   1        0.08        0.12      0.21 o 
  -1   7   1        0.34        0.84      0.34 o 
   0   7   1        2.28        1.88      0.86 o 
   1   7   1        0.26       -0.06      0.12 o 
   2   7   1       26.30       25.24      1.79 o 
   3   7   1        2.94        2.56      0.99 o 
   4   7   1        0.22       -0.14      0.48 o 
   5   7   1        1.50        0.97      0.51 o 
   6   7   1        9.22       13.04      2.46 o 
  -1   8   1        3.69        3.43      1.34 o 
   0   8   1        1.62        2.81      0.69 o 
   1   8   1       24.04       25.72      2.76 o 
   2   8   1        0.03       -0.22      0.22 o 
   3   8   1        1.52        0.90      0.47 o 
   4   8   1        3.76        4.02      1.21 o 
   1   9   1        0.01       -0.62      0.62 o 
  -4  -8   2        2.91        2.93      0.92 o 
  -3  -8   2        0.09        0.66      0.62 o 
  -2  -8   2        0.15       -0.41      0.50 o 
   0  -8   2        2.17        3.04      1.25 o 
   1  -8   2        1.45        2.35      1.10 o 
  -5  -7   2        1.43        1.80      0.96 o 
  -4  -7   2        0.59       -0.48      0.50 o 
  -3  -7   2        7.91        7.73      1.92 o 
  -2  -7   2        7.74        8.12      1.41 o 
  -1  -7   2        0.75        1.27      0.52 o 
   0  -7   2       18.28       21.99      2.55 o 
   1  -7   2        0.11        0.26      0.21 o 
   2  -7   2       11.93       12.74      1.49 o 
   3  -7   2        3.48        5.63      1.63 o 
  -6  -6   2        0.24       -0.48      0.52 o 
  -5  -6   2       36.17       39.55      3.98 o 
  -4  -6   2        0.02        0.89      0.61 o 
  -3  -6   2        0.66       -0.48      0.48 o 
  -2  -6   2        3.34        2.71      0.61 o 
  -1  -6   2       15.30       15.83      1.61 o 
   0  -6   2        1.68        1.68      0.44 o 
   1  -6   2        6.39        8.88      1.10 o 
   2  -6   2        0.78        2.31      0.58 o 
   3  -6   2        0.16       -0.30      0.30 o 
   4  -6   2        1.89        0.65      0.55 o 
  -7  -5   2       22.70       26.37      3.84 o 
  -6  -5   2        2.82        2.20      0.64 o 
  -5  -5   2        8.89        6.49      1.23 o 
  -4  -5   2        1.40        1.85      0.37 o 
  -3  -5   2       57.99       49.76      4.03 o 
  -2  -5   2       18.02       16.53      2.42 o 
  -1  -5   2       42.24       37.17      2.21 o 
   0  -5   2       31.92       34.90      2.31 o 
   1  -5   2        2.47        3.70      0.63 o 
   2  -5   2       35.43       34.27      2.08 o 
   3  -5   2        6.91        6.10      0.89 o 
   4  -5   2        9.10        9.99      2.10 o 
   5  -5   2        1.14        0.43      0.46 o 
  -7  -4   2        4.72        7.73      2.05 o 
  -6  -4   2        3.63        3.25      0.75 o 
  -5  -4   2       95.73       94.36      3.87 o 
  -4  -4   2       90.23       87.10      2.68 o 
  -3  -4   2        1.01        0.90      0.19 o 
  -2  -4   2        5.29        6.31      0.44 o 
  -1  -4   2       67.23       70.75      2.67 o 
   0  -4   2        2.18        1.40      0.42 o 
   1  -4   2       10.35       12.03      1.05 o 
   2  -4   2        5.53        7.31      0.86 o 
   3  -4   2        3.91        4.10      0.67 o 
   4  -4   2       14.71       13.52      1.30 o 
   5  -4   2        1.77        2.16      0.55 o 
   6  -4   2        0.29        0.82      0.67 o 
  -8  -3   2        1.25        0.82      0.63 o 
  -7  -3   2        7.53        8.36      1.38 o 
  -6  -3   2        0.27        0.29      0.20 o 
  -5  -3   2       87.79       83.88      2.18 o 
  -4  -3   2        0.45        0.24      0.08 o 
  -3  -3   2      173.30      187.91      2.54 o 
  -2  -3   2       10.17        8.82      0.69 o 
  -1  -3   2        0.12       -0.10      0.11 o 
   0  -3   2       10.81       12.99      1.10 o 
   1  -3   2       80.58       88.36      3.12 o 
   2  -3   2        5.59        5.56      0.65 o 
   3  -3   2        0.00       -0.14      0.14 o 
   4  -3   2        4.68        4.76      0.68 o 
   5  -3   2        8.85        7.42      0.93 o 
   6  -3   2        2.32        2.86      0.87 o 
  -8  -2   2        2.62        2.58      1.22 o 
  -7  -2   2       14.11       16.56      1.95 o 
  -6  -2   2        1.84        1.91      0.36 o 
  -5  -2   2       40.66       43.29      1.57 o 
  -4  -2   2      269.60      277.44      2.91 o 
  -3  -2   2      199.45      200.71      3.99 o 
  -2  -2   2        9.60       10.90      0.47 o 
  -1  -2   2      143.41      156.74      2.20 o 
   0  -2   2        3.09        4.23      0.41 o 
   1  -2   2      119.44      129.15      3.27 o 
   2  -2   2        0.39        0.93      0.34 o 
   3  -2   2        0.48        0.42      0.19 o 
   4  -2   2       29.08       29.94      2.21 o 
   5  -2   2        2.78        3.18      0.56 o 
   6  -2   2        2.97        4.10      0.99 o 
   7  -2   2        0.08       -0.09      0.18 o 
  -8  -1   2        3.78        4.70      1.75 o 
  -7  -1   2        1.56        2.65      0.79 o 
  -6  -1   2        1.07        1.28      0.34 o 
  -5  -1   2       38.52       36.22      2.03 o 
  -4  -1   2        0.09        0.00      0.09 o 
  -3  -1   2       77.68       80.10      1.31 o 
  -2  -1   2      226.53      231.13      1.45 o 
  -1  -1   2     1492.14     1376.63      6.89 o 
   0  -1   2      120.87      121.49      1.51 o 
   1  -1   2      194.05      202.20      1.98 o 
   2  -1   2      211.13      203.32      2.40 o 
   3  -1   2       38.75       41.53      1.11 o 
   4  -1   2       10.55        9.59      0.82 o 
   5  -1   2       63.59       58.87      2.28 o 
   6  -1   2        9.74        7.59      1.75 o 
   7  -1   2        2.61        2.78      0.84 o 
  -8   0   2        0.38        0.51      0.57 o 
  -7   0   2        1.47        1.63      0.81 o 
  -6   0   2        0.19       -0.06      0.38 o 
  -5   0   2       61.79       64.28      2.88 o 
  -4   0   2        0.60        0.34      0.21 o 
  -3   0   2     1104.48     1165.44      9.45 o 
  -2   0   2       13.71       14.77      0.56 o 
  -1   0   2        0.57        0.55      0.08 o 
   0   0   2      375.96      337.17      1.98 o 
   1   0   2      217.79      218.80      2.07 o 
   2   0   2       39.85       43.74      0.72 o 
   3   0   2        1.69        1.56      0.17 o 
   4   0   2       10.87       11.96      0.55 o 
   5   0   2        1.82        2.56      0.44 o 
   6   0   2        1.10        1.33      0.51 o 
   7   0   2        0.32        0.59      0.33 o 
   8   0   2        3.15        3.36      1.38 o 
  -7   1   2        5.14        5.73      0.92 o 
  -6   1   2        2.37        3.15      1.48 o 
  -5   1   2       67.60       69.84      3.25 o 
  -4   1   2       62.58       59.43      2.69 o 
  -3   1   2       19.55       22.99      2.12 o 
  -2   1   2       84.04       79.03      1.95 o 
  -1   1   2     2696.48     2574.13     11.30 o 
   0   1   2      502.45      476.47      2.95 o 
   1   1   2     2193.14     1918.76     23.83 o 
   2   1   2       16.86       15.59      0.79 o 
   3   1   2       78.21       79.73      1.66 o 
   4   1   2       19.21       21.60      1.03 o 
   5   1   2       25.63       20.51      1.55 o 
   6   1   2       12.60       13.13      1.56 o 
   7   1   2        0.09       -0.04      0.24 o 
   8   1   2        0.45        0.68      0.60 o 
  -7   2   2        7.63        9.27      1.44 o 
  -6   2   2        4.98        7.20      1.22 o 
  -5   2   2        1.22        0.38      0.54 o 
  -4   2   2        0.01        0.00      0.25 o 
  -3   2   2      303.39      328.12      8.69 o 
  -2   2   2       44.31       49.23      2.13 o 
  -1   2   2       33.31       39.85      1.02 o 
   0   2   2        1.51        0.88      0.14 o 
   1   2   2       43.92       44.76      1.19 o 
   2   2   2      410.02      406.93      4.17 o 
   3   2   2        1.72        2.83      0.75 o 
   4   2   2       15.13       16.77      0.98 o 
   5   2   2        1.63        2.28      0.56 o 
   6   2   2       15.42       14.98      1.59 o 
   7   2   2       36.71       38.12      2.81 o 
   8   2   2        2.90        2.36      0.76 o 
  -6   3   2       10.19       13.41      1.73 o 
  -5   3   2        3.19        2.82      0.75 o 
  -4   3   2       28.82       29.48      2.23 o 
  -3   3   2        2.43        4.59      0.82 o 
  -2   3   2       40.43       43.13      2.25 o 
  -1   3   2        5.70        5.11      0.89 o 
   0   3   2        9.52        9.23      0.87 o 
   1   3   2       82.57       84.41      2.44 o 
   2   3   2       40.20       44.86      2.11 o 
   3   3   2        4.06        3.70      0.37 o 
   4   3   2      110.29      110.01      1.77 o 
   5   3   2       10.25       10.51      1.62 o 
   6   3   2        7.92        8.10      1.56 o 
   7   3   2       10.16        7.15      1.66 o 
   8   3   2        1.01        1.18      0.73 o 
  -6   4   2        1.37        1.43      0.59 o 
  -5   4   2        0.57        0.26      0.32 o 
  -4   4   2       15.65       13.01      1.60 o 
  -3   4   2      127.55      124.33      6.81 o 
  -2   4   2        3.83        6.26      0.95 o 
  -1   4   2       28.30       29.44      1.92 o 
   0   4   2       40.96       39.78      1.74 o 
   1   4   2       14.57       16.26      1.07 o 
   2   4   2        0.00        0.13      0.19 o 
   3   4   2       89.42       96.28      2.90 o 
   4   4   2       18.64       24.01      1.38 o 
   5   4   2       38.19       38.60      3.15 o 
   6   4   2        0.20        0.49      0.34 o 
   7   4   2        1.20        0.58      0.22 o 
  -5   5   2        8.48       10.66      1.65 o 
  -4   5   2       15.12       16.46      1.93 o 
  -3   5   2       18.97       17.33      1.85 o 
  -2   5   2        0.01       -0.29      0.29 o 
  -1   5   2       31.94       30.94      2.18 o 
   0   5   2       46.88       47.32      2.15 o 
   1   5   2       38.66       42.61      1.94 o 
   2   5   2       35.05       36.17      1.82 o 
   3   5   2       57.65       63.26      2.66 o 
   4   5   2       11.12        9.98      1.04 o 
   5   5   2       82.87       86.89      4.90 o 
   6   5   2       35.00       36.37      3.39 o 
   7   5   2        0.64        0.80      0.60 o 
  -4   6   2        0.01        0.00      0.38 o 
  -3   6   2       12.36       15.75      1.91 o 
  -2   6   2        0.53        0.41      0.31 o 
  -1   6   2       95.15       88.97      4.09 o 
   0   6   2       75.97       73.26      2.97 o 
   1   6   2       27.85       24.88      1.66 o 
   2   6   2       20.73       19.86      1.55 o 
   3   6   2       45.33       44.22      3.56 o 
   4   6   2       17.40       18.95      1.34 o 
   5   6   2        8.43       10.66      1.34 o 
   6   6   2       18.11       16.60      1.79 o 
   7   6   2        0.42       -0.15      0.34 o 
  -2   7   2        0.08       -0.16      0.23 o 
  -1   7   2        6.43        7.29      1.26 o 
   0   7   2       16.40       15.59      1.79 o 
   1   7   2        2.23        2.28      0.58 o 
   2   7   2       25.19       23.78      1.73 o 
   3   7   2       35.57       36.69      2.67 o 
   4   7   2       22.24       21.43      1.92 o 
   5   7   2        0.27       -0.28      0.28 o 
   6   7   2        0.66        1.16      0.74 o 
   7   7   2        0.02       -0.32      0.45 o 
  -1   8   2       10.77        8.93      2.20 o 
   0   8   2        0.01       -0.33      0.33 o 
   1   8   2        1.02        0.90      0.25 o 
   2   8   2        6.21        6.23      1.23 o 
   3   8   2        0.16        0.01      0.15 o 
   4   8   2        0.52        0.20      0.56 o 
   3   9   2        0.01       -0.21      0.37 o 
  -5  -7   3        0.08        0.71      0.61 o 
  -4  -7   3        5.71        6.91      1.85 o 
  -3  -7   3        0.01       -0.83      0.83 o 
  -2  -7   3        4.40        5.07      1.65 o 
  -1  -7   3       11.31       13.66      2.69 o 
   0  -7   3        5.21        4.37      0.80 o 
   1  -7   3        1.07        2.28      0.61 o 
   2  -7   3        0.52        0.22      0.73 o 
  -5  -6   3        8.89        8.65      1.93 o 
  -4  -6   3        1.77        3.24      1.18 o 
  -3  -6   3        2.12        3.57      1.24 o 
  -2  -6   3        0.79       -0.14      0.29 o 
  -1  -6   3       11.56       12.92      1.47 o 
   0  -6   3        6.03        5.92      0.90 o 
   1  -6   3        3.06        1.27      0.73 o 
   2  -6   3        0.75       -0.03      0.21 o 
   3  -6   3        0.49        0.12      0.29 o 
  -6  -5   3        9.87       13.13      3.26 o 
  -5  -5   3        3.66        3.62      0.83 o 
  -4  -5   3        2.94        4.22      1.22 o 
  -3  -5   3      131.35      130.72      6.81 o 
  -2  -5   3       74.04       65.04      3.61 o 
  -1  -5   3      149.80      140.35      4.36 o 
   0  -5   3       21.32       18.98      1.73 o 
   1  -5   3        0.99        0.78      0.28 o 
   2  -5   3       87.58       89.55      3.40 o 
   3  -5   3        0.46        0.39      0.24 o 
   4  -5   3        0.11        0.50      0.30 o 
  -7  -4   3        0.00        0.60      0.45 o 
  -6  -4   3        3.80        2.70      1.19 o 
  -5  -4   3       37.86       36.60      3.08 o 
  -4  -4   3       26.98       25.09      3.91 o 
  -3  -4   3      140.82      138.89      3.11 o 
  -2  -4   3        2.87        2.14      0.66 o 
  -1  -4   3        1.94        1.61      0.38 o 
   0  -4   3       12.98       11.30      1.21 o 
   1  -4   3       28.46       26.15      1.97 o 
   2  -4   3       29.50       28.52      1.73 o 
   3  -4   3       51.85       46.66      2.30 o 
   4  -4   3        5.57        6.21      0.76 o 
   5  -4   3       10.93       11.11      1.65 o 
   6  -4   3        0.11        0.32      0.41 o 
  -8  -3   3        1.30        3.71      1.32 o 
  -7  -3   3        6.84        9.56      1.46 o 
  -6  -3   3       38.57       42.82      2.20 o 
  -5  -3   3       27.26       30.03      1.69 o 
  -4  -3   3       73.22       70.16      1.60 o 
  -3  -3   3        0.05        0.24      0.10 o 
  -2  -3   3        3.31        3.88      0.90 o 
  -1  -3   3      566.05      566.65      5.10 o 
   0  -3   3        8.37        9.42      0.73 o 
   1  -3   3      137.95      146.16      4.15 o 
   2  -3   3        0.02       -0.12      0.17 o 
   3  -3   3      112.59      117.01      2.77 o 
   4  -3   3       19.96       20.91      1.27 o 
   5  -3   3        1.40        0.95      0.46 o 
   6  -3   3        2.26        3.27      0.91 o 
  -8  -2   3        0.37        1.15      0.92 o 
  -7  -2   3        4.25        5.71      1.29 o 
  -6  -2   3        0.02        0.21      0.10 o 
  -5  -2   3        2.18        2.56      0.36 o 
  -4  -2   3        3.33        3.12      0.34 o 
  -3  -2   3       34.17       39.12      0.91 o 
  -2  -2   3      230.69      236.65      3.48 o 
  -1  -2   3      162.27      181.62      2.18 o 
   0  -2   3      256.75      270.17      3.42 o 
   1  -2   3        2.46        3.16      0.43 o 
   2  -2   3       82.51       94.31      2.22 o 
   3  -2   3        0.11        0.91      0.23 o 
   4  -2   3       10.54       10.88      0.90 o 
   5  -2   3      161.35      164.58      4.99 o 
   6  -2   3        0.34        0.01      0.29 o 
   7  -2   3        1.33        1.33      0.75 o 
  -7  -1   3        0.01        0.67      0.40 o 
  -6  -1   3        6.46        2.49      0.61 o 
  -5  -1   3       35.42       39.18      1.76 o 
  -4  -1   3        7.60        8.76      0.62 o 
  -3  -1   3        8.34       10.31      0.50 o 
  -2  -1   3      175.18      180.68      3.81 o 
  -1  -1   3      175.06      165.85      3.09 o 
   0  -1   3      768.49      762.85      4.64 o 
   1  -1   3      752.27      725.53      3.95 o 
   2  -1   3        0.02        0.01      0.05 o 
   3  -1   3        0.47        1.02      0.17 o 
   4  -1   3      219.44      222.29      3.71 o 
   5  -1   3        6.72        6.95      0.75 o 
   6  -1   3       22.95       23.32      2.25 o 
   7  -1   3        0.19        0.79      0.49 o 
  -7   0   3        0.39       -0.17      0.31 o 
  -6   0   3        6.69        6.36      0.85 o 
  -5   0   3      122.84      118.16      3.36 o 
  -4   0   3       35.47       35.54      1.64 o 
  -3   0   3        0.98        0.31      0.18 o 
  -2   0   3      122.62      127.03      1.87 o 
  -1   0   3      593.10      605.90      3.78 o 
   0   0   3      755.54      735.91      4.17 o 
   1   0   3      829.32      811.00      5.59 o 
   2   0   3       54.93       49.53      0.97 o 
   3   0   3      260.88      268.34      2.48 o 
   4   0   3       33.61       34.02      0.97 o 
   5   0   3       70.98       76.28      2.20 o 
   6   0   3      100.44      108.13      7.12 o 
   7   0   3        0.00        0.44      0.30 o 
  -7   1   3        0.52        0.41      0.29 o 
  -6   1   3        9.22        7.42      0.96 o 
  -5   1   3       33.51       29.33      1.74 o 
  -4   1   3       45.10       43.87      2.66 o 
  -3   1   3        0.76        0.15      0.11 o 
  -2   1   3       11.88       12.09      0.66 o 
  -1   1   3      370.29      371.36      2.85 o 
   0   1   3      807.44      806.62      4.87 o 
   2   1   3      261.78      253.85      2.40 o 
   3   1   3        0.54        0.68      0.23 o 
   4   1   3       83.17       88.05      1.76 o 
   5   1   3       11.59       14.14      1.45 o 
   6   1   3       37.43       40.39      2.75 o 
   7   1   3       27.13       28.63      2.63 o 
   8   1   3        1.12        0.95      0.73 o 
  -7   2   3        1.58        1.12      0.68 o 
  -6   2   3        1.10        1.54      0.46 o 
  -5   2   3        0.00        0.12      0.23 o 
  -4   2   3      147.81      141.99      3.58 o 
  -3   2   3       54.17       49.87      1.87 o 
  -2   2   3      214.51      226.01      3.49 o 
  -1   2   3      364.50      388.84      5.50 o 
   0   2   3      293.30      291.88      3.04 o 
   1   2   3      841.54      831.51      5.31 o 
   2   2   3        5.54        6.60      0.42 o 
   3   2   3      229.81      237.17      6.57 o 
   4   2   3       15.94       17.83      1.03 o 
   5   2   3       31.22       35.85      2.27 o 
   6   2   3        0.06       -0.39      0.49 o 
   7   2   3       38.74       42.81      3.03 o 
   8   2   3        0.03        0.21      0.41 o 
  -7   3   3        0.13        1.77      0.94 o 
  -6   3   3        4.91        5.19      1.08 o 
  -5   3   3        0.07       -0.02      0.22 o 
  -4   3   3       82.59       79.20      2.75 o 
  -3   3   3       16.27       15.30      1.05 o 
  -2   3   3      103.50      105.81      2.25 o 
  -1   3   3       99.75      115.18      3.42 o 
   0   3   3      114.14      114.64      3.14 o 
   1   3   3       98.60       96.41      2.65 o 
   2   3   3      145.05      147.76      2.78 o 
   3   3   3      127.76      128.35      3.65 o 
   4   3   3        1.12        1.67      0.27 o 
   5   3   3        3.45        2.87      0.89 o 
   6   3   3        0.55       -0.20      0.27 o 
   7   3   3        0.49        0.53      0.48 o 
   8   3   3        1.26        1.02      0.62 o 
  -6   4   3        0.00       -0.02      0.27 o 
  -5   4   3        3.09        3.04      0.84 o 
  -4   4   3        3.00        4.15      0.89 o 
  -3   4   3      149.95      135.74      4.84 o 
  -2   4   3        1.71        2.17      0.58 o 
  -1   4   3        0.02        0.06      0.27 o 
   0   4   3      122.31      132.25      3.86 o 
   1   4   3       16.35       15.49      1.50 o 
   2   4   3      336.87      337.67      8.00 o 
   3   4   3        7.57        5.23      1.06 o 
   4   4   3        8.37        7.64      0.79 o 
   5   4   3        0.00        0.89      0.52 o 
   6   4   3       10.91       12.54      2.03 o 
   7   4   3        0.48        0.50      0.46 o 
   8   4   3        0.09       -0.55      0.55 o 
  -5   5   3        0.46        0.88      0.42 o 
  -4   5   3        7.43        7.20      1.28 o 
  -3   5   3        1.41        1.18      0.47 o 
  -2   5   3        0.00        0.44      0.24 o 
  -1   5   3       47.39       46.18      5.66 o 
   0   5   3        9.05       10.24      1.41 o 
   1   5   3        8.83        8.97      1.09 o 
   2   5   3        1.51        0.99      0.34 o 
   3   5   3       89.79       91.80      3.28 o 
   4   5   3        8.13        6.24      1.29 o 
   5   5   3       11.41       12.19      1.94 o 
   6   5   3       19.76       23.32      2.82 o 
   7   5   3       19.33       19.27      2.75 o 
  -4   6   3        0.78        0.99      0.71 o 
  -3   6   3       10.57       11.32      1.63 o 
  -2   6   3        4.02        3.71      0.88 o 
  -1   6   3       20.63       20.46      1.97 o 
   0   6   3        0.00        0.10      0.18 o 
   1   6   3       23.21       26.03      2.05 o 
   2   6   3        7.09        6.41      1.48 o 
   3   6   3        3.94        6.88      0.77 o 
   4   6   3       29.11       29.46      1.66 o 
   5   6   3       14.57       10.41      1.86 o 
   6   6   3        0.18        0.16      0.23 o 
   7   6   3        9.90       12.92      2.27 o 
  -2   7   3        1.43        1.71      0.98 o 
  -1   7   3        4.30        4.40      0.99 o 
   0   7   3       12.16       12.23      1.58 o 
   1   7   3        0.63        0.23      0.54 o 
   2   7   3       19.38       22.77      3.00 o 
   3   7   3       18.27       20.95      1.97 o 
   4   7   3        4.44        4.37      0.92 o 
   5   7   3       50.85       48.12      3.55 o 
   6   7   3        6.84        6.84      1.21 o 
   7   7   3        0.43        0.00      0.17 o 
   0   8   3        0.78        1.37      0.54 o 
   1   8   3        5.20        6.62      1.23 o 
   2   8   3        0.02       -0.01      0.27 o 
   3   8   3        0.92        0.18      0.34 o 
   4   8   3        3.05        2.67      0.77 o 
   5   8   3        0.02       -0.32      0.32 o 
   4   9   3        0.11       -0.53      0.53 o 
  -5  -7   4        0.65        1.18      0.81 o 
  -4  -7   4        1.92        1.20      0.83 o 
  -3  -7   4        0.60       -0.43      0.52 o 
  -2  -7   4        6.37        8.46      2.17 o 
  -1  -7   4        0.52        1.13      0.85 o 
   0  -7   4        2.13        1.41      0.63 o 
   1  -7   4        3.60        3.39      1.02 o 
   2  -7   4        0.04        0.03      0.35 o 
  -6  -6   4        2.62        3.61      1.36 o 
  -5  -6   4        4.34        6.20      1.71 o 
  -4  -6   4        4.21        7.70      1.89 o 
  -3  -6   4        8.73        4.29      1.43 o 
  -2  -6   4        0.62        1.13      0.77 o 
  -1  -6   4        7.42        2.87      1.22 o 
   0  -6   4       21.21       26.74      2.28 o 
   1  -6   4        0.13        0.02      0.13 o 
   2  -6   4        0.88        0.33      0.55 o 
   3  -6   4       13.53       10.31      1.35 o 
  -6  -5   4        0.05       -0.13      0.26 o 
  -5  -5   4        2.98        2.22      0.93 o 
  -4  -5   4        0.72        0.87      0.53 o 
  -3  -5   4        1.03        2.31      0.89 o 
  -2  -5   4        1.21        1.03      0.51 o 
  -1  -5   4      133.49      125.95      4.13 o 
   0  -5   4       58.34       53.03      3.03 o 
   1  -5   4        4.00        3.13      0.75 o 
   2  -5   4       23.64       21.39      1.69 o 
   3  -5   4        5.66        4.33      1.04 o 
   4  -5   4        3.36        4.48      1.11 o 
  -6  -4   4        0.17       -0.07      0.19 o 
  -5  -4   4        0.08        0.17      0.62 o 
  -4  -4   4       29.72       28.07      3.06 o 
  -3  -4   4       12.45       14.00      2.11 o 
  -2  -4   4        6.73        5.72      0.88 o 
  -1  -4   4        3.33        1.66      0.41 o 
   0  -4   4       94.89       89.64      3.47 o 
   1  -4   4       75.38       79.67      2.27 o 
   2  -4   4       71.47       71.22      2.19 o 
   3  -4   4       62.32       61.96      2.23 o 
   4  -4   4        0.00        0.81      0.26 o 
   5  -4   4        8.56        9.94      1.23 o 
  -7  -3   4        0.09       -0.44      0.54 o 
  -6  -3   4       17.88       22.91      1.64 o 
  -5  -3   4        0.02       -0.20      0.20 o 
  -4  -3   4       54.98       53.82      2.09 o 
  -3  -3   4      130.03      131.26      3.10 o 
  -2  -3   4        5.59        6.00      0.54 o 
  -1  -3   4      230.45      242.84      3.36 o 
   0  -3   4       59.16       62.24      3.26 o 
   1  -3   4       14.96       16.43      0.94 o 
   2  -3   4       84.20       86.54      2.20 o 
   3  -3   4        1.15        0.49      0.23 o 
   4  -3   4        4.12        4.57      0.59 o 
   5  -3   4       14.85       10.18      1.76 o 
   6  -3   4        0.27        0.34      0.31 o 
  -8  -2   4        7.13        7.64      2.02 o 
  -7  -2   4        0.41        0.23      0.15 o 
  -6  -2   4        0.25       -0.09      0.26 o 
  -5  -2   4       33.85       32.36      2.29 o 
  -4  -2   4        0.52        0.65      0.25 o 
  -3  -2   4       22.06       26.01      1.50 o 
  -2  -2   4       60.21       68.25      3.33 o 
  -1  -2   4       20.03       20.88      0.77 o 
   0  -2   4        4.34        7.22      0.74 o 
   1  -2   4       76.37       74.24      1.81 o 
   2  -2   4       41.07       38.86      1.57 o 
   3  -2   4        6.38        5.91      0.55 o 
   4  -2   4        0.01        0.14      0.11 o 
   5  -2   4       33.57       40.31      3.76 o 
   6  -2   4        3.66        3.20      0.86 o 
   7  -2   4        2.06        3.08      1.31 o 
  -7  -1   4        0.80        0.55      0.62 o 
  -6  -1   4       53.22       53.45      2.54 o 
  -5  -1   4        1.22        0.84      0.24 o 
  -4  -1   4        0.45        0.27      0.12 o 
  -3  -1   4       26.14       24.91      0.65 o 
  -2  -1   4      104.24      107.69      4.45 o 
  -1  -1   4       20.84       18.71      0.77 o 
   0  -1   4       16.77       17.75      0.79 o 
   1  -1   4        2.59        2.32      0.31 o 
   2  -1   4       38.64       42.33      1.48 o 
   3  -1   4       20.74       22.54      0.90 o 
   4  -1   4        0.00        0.04      0.36 o 
   5  -1   4       14.99       15.53      1.73 o 
   6  -1   4        0.26        0.07      0.28 o 
   7  -1   4        0.86        0.48      0.50 o 
  -7   0   4        2.95        3.65      0.95 o 
  -6   0   4        8.71        7.09      1.74 o 
  -5   0   4       99.01       89.53      2.92 o 
  -4   0   4        0.01        0.09      0.08 o 
  -3   0   4       65.19       63.46      1.53 o 
  -2   0   4       25.27       24.15      1.02 o 
  -1   0   4       20.63       19.92      0.67 o 
   0   0   4      413.16      412.25      3.13 o 
   1   0   4       29.57       29.40      0.77 o 
   2   0   4        7.53        5.93      0.33 o 
   3   0   4        2.94        2.59      0.34 o 
   4   0   4        4.65        6.57      0.48 o 
   5   0   4       15.05       17.11      2.73 o 
   6   0   4        6.95        5.88      1.16 o 
   7   0   4        0.00       -0.24      0.37 o 
  -7   1   4        0.53        0.01      0.12 o 
  -6   1   4        2.46        1.94      0.53 o 
  -5   1   4        0.94        1.09      0.32 o 
  -4   1   4       31.54       35.37      1.74 o 
  -3   1   4      127.52      132.66      3.00 o 
  -2   1   4       10.78       10.81      0.75 o 
  -1   1   4       10.78       10.60      0.58 o 
   0   1   4      371.17      371.77      3.71 o 
   1   1   4      149.17      146.04      1.80 o 
   2   1   4      127.36      124.89      2.42 o 
   3   1   4      215.15      198.59      7.18 o 
   4   1   4        1.42        2.40      0.66 o 
   5   1   4       34.84       37.43      2.45 o 
   6   1   4        9.29        8.00      1.84 o 
   7   1   4        6.72        8.35      1.38 o 
   8   1   4        1.93        0.50      0.55 o 
  -7   2   4        0.01        0.33      0.43 o 
  -6   2   4       12.19       12.81      1.30 o 
  -5   2   4        8.22        8.29      0.97 o 
  -4   2   4        3.36        2.48      0.48 o 
  -3   2   4       38.90       37.75      1.66 o 
  -2   2   4       61.44       57.70      2.45 o 
  -1   2   4        3.89        4.10      0.43 o 
   0   2   4        7.66        8.30      1.18 o 
   1   2   4       38.88       35.37      1.25 o 
   2   2   4        0.52        0.58      0.16 o 
   3   2   4        2.47        2.27      0.17 o 
   4   2   4        0.02       -0.01      0.03 o 
   5   2   4       45.43       45.91      3.80 o 
   6   2   4       11.30        9.91      1.93 o 
   7   2   4        0.34       -0.06      0.24 o 
   8   2   4        0.06        0.84      0.68 o 
  -6   3   4        6.15        8.42      1.41 o 
  -5   3   4        0.24        0.29      0.21 o 
  -4   3   4       22.59       20.69      1.40 o 
  -3   3   4       62.74       69.78      2.27 o 
  -2   3   4        0.32        0.70      0.42 o 
  -1   3   4       42.72       43.61      2.16 o 
   0   3   4      438.45      435.78      6.34 o 
   1   3   4      114.94      114.65      4.11 o 
   2   3   4       28.83       31.65      1.22 o 
   3   3   4       81.22       83.34      1.87 o 
   4   3   4       10.36       10.01      0.64 o 
   5   3   4        0.01       -0.05      0.36 o 
   6   3   4        0.03        0.03      0.16 o 
   7   3   4        8.11       10.57      2.10 o 
   8   3   4        8.64        7.49      1.94 o 
  -6   4   4        4.16        4.14      1.44 o 
  -5   4   4        1.78        1.42      0.59 o 
  -4   4   4        0.00       -0.13      0.19 o 
  -3   4   4        0.09        0.48      0.31 o 
  -2   4   4        0.36        0.00      0.66 o 
  -1   4   4       37.13       39.26      2.71 o 
   0   4   4        0.40        0.37      0.28 o 
   1   4   4       85.29       91.59      3.12 o 
   2   4   4       14.67       13.62      1.58 o 
   3   4   4       18.06       17.65      1.34 o 
   4   4   4       12.34       11.98      1.79 o 
   5   4   4       21.56       25.77      2.82 o 
   6   4   4        7.22        8.31      1.73 o 
   7   4   4        0.26        0.50      0.48 o 
   8   4   4        2.20        1.31      0.82 o 
  -5   5   4        0.04        0.16      0.38 o 
  -4   5   4        4.75        3.67      1.31 o 
  -3   5   4       17.73       17.56      1.92 o 
  -2   5   4       18.80       18.67      2.11 o 
  -1   5   4        3.17        2.94      0.66 o 
   0   5   4       44.60       44.43      2.55 o 
   1   5   4       53.14       47.75      3.04 o 
   2   5   4       19.72       17.17      2.04 o 
   3   5   4       13.30       15.50      1.41 o 
   4   5   4        0.52        0.12      0.17 o 
   5   5   4       23.48       23.18      2.76 o 
   6   5   4        3.44        2.58      0.95 o 
   7   5   4        4.90        5.68      1.53 o 
   8   5   4        1.94        3.74      1.37 o 
  -4   6   4        1.79        2.51      1.19 o 
  -3   6   4        0.12        0.11      0.18 o 
  -2   6   4        5.03        4.94      1.03 o 
  -1   6   4        0.03       -0.37      0.37 o 
   0   6   4       22.78       22.53      2.01 o 
   1   6   4       40.82       41.56      2.60 o 
   2   6   4        6.49        7.90      1.55 o 
   3   6   4       55.69       50.84      2.50 o 
   4   6   4        0.24        0.01      0.28 o 
   5   6   4        0.19        0.50      0.33 o 
   6   6   4       20.55       16.72      2.57 o 
   7   6   4        0.68        0.94      0.65 o 
  -2   7   4       11.08       13.72      1.86 o 
  -1   7   4        8.91        7.81      1.33 o 
   0   7   4       27.30       27.49      2.41 o 
   1   7   4       26.95       27.19      2.30 o 
   2   7   4       23.53       25.19      3.08 o 
   3   7   4       23.43       26.61      3.14 o 
   4   7   4        0.03       -0.19      0.53 o 
   5   7   4        0.00        0.07      0.13 o 
   6   7   4        0.00        0.15      0.41 o 
   7   7   4        1.75        1.45      0.87 o 
   0   8   4        0.18        0.94      0.47 o 
   1   8   4        2.03        0.51      0.72 o 
   2   8   4        1.05        1.24      0.71 o 
   3   8   4       21.85       21.14      3.08 o 
   4   8   4        0.02        0.12      0.92 o 
   5   8   4        1.91        1.88      0.64 o 
   6   8   4        0.01        0.15      0.27 o 
   1  -7   5        0.12        0.39      0.46 o 
  -6  -6   5       13.48       15.60      2.86 o 
  -5  -6   5        0.79        1.62      0.91 o 
  -4  -6   5        0.49        0.84      0.64 o 
  -3  -6   5        0.63        2.58      1.10 o 
  -2  -6   5       13.99       14.01      2.63 o 
  -1  -6   5        4.45        2.72      1.13 o 
   0  -6   5        1.53        3.68      1.44 o 
   1  -6   5       24.33       24.94      1.93 o 
   2  -6   5        0.06       -0.21      0.23 o 
   3  -6   5        6.33        9.18      2.31 o 
  -6  -5   5        0.02       -0.52      0.52 o 
  -5  -5   5        0.00       -0.07      0.23 o 
  -4  -5   5       55.95       59.94      5.04 o 
  -3  -5   5        6.04        4.40      1.39 o 
  -2  -5   5        1.74        1.77      0.92 o 
  -1  -5   5        5.99        6.42      0.93 o 
   0  -5   5       29.59       30.04      2.27 o 
   1  -5   5        0.09        0.73      0.38 o 
   2  -5   5        1.68        1.59      0.47 o 
   3  -5   5        0.04        0.19      0.31 o 
   4  -5   5        0.01        0.90      0.51 o 
  -6  -4   5       11.37       15.49      2.53 o 
  -5  -4   5        0.04        0.62      0.47 o 
  -4  -4   5        3.61        2.76      0.98 o 
  -3  -4   5        2.02        2.97      1.04 o 
  -2  -4   5      133.22      123.93      6.61 o 
  -1  -4   5        6.42        7.14      0.88 o 
   0  -4   5        3.75        3.72      0.73 o 
   1  -4   5       92.78      100.15      4.06 o 
   2  -4   5        8.55        9.62      1.03 o 
   3  -4   5        0.45        0.28      0.29 o 
   4  -4   5        5.63        3.74      0.94 o 
   5  -4   5        1.03        1.26      0.58 o 
  -6  -3   5        0.09       -0.01      0.50 o 
  -5  -3   5       44.64       44.30      2.52 o 
  -4  -3   5       78.02       72.12      2.80 o 
  -3  -3   5       25.53       24.92      1.60 o 
  -2  -3   5        2.21        2.26      0.26 o 
  -1  -3   5        0.01       -0.11      0.11 o 
   0  -3   5       32.39       34.41      2.25 o 
   1  -3   5        0.00       -0.01      0.09 o 
   2  -3   5        1.43        1.09      0.29 o 
   3  -3   5        2.67        2.74      0.48 o 
   4  -3   5        7.78        8.32      1.38 o 
   5  -3   5        3.91        3.71      0.71 o 
   6  -3   5        1.74        2.89      1.18 o 
  -7  -2   5        0.01       -0.20      0.45 o 
  -6  -2   5        0.68       -0.07      0.13 o 
  -5  -2   5        3.17        3.16      0.58 o 
  -4  -2   5      106.25      104.20      3.55 o 
  -3  -2   5        0.31       -0.14      0.31 o 
  -2  -2   5       88.46       92.34      4.74 o 
  -1  -2   5        0.88        0.44      0.15 o 
   0  -2   5       70.79       72.64      2.42 o 
   1  -2   5       16.17       13.20      1.18 o 
   2  -2   5      170.94      178.76      3.45 o 
   3  -2   5        1.75        2.03      0.33 o 
   4  -2   5        2.42        3.02      0.43 o 
   5  -2   5        0.24        0.41      0.25 o 
   6  -2   5        3.18        3.42      1.19 o 
  -7  -1   5        0.05        0.81      0.46 o 
  -6  -1   5        1.13        2.01      0.51 o 
  -5  -1   5       42.75       45.94      2.79 o 
  -4  -1   5        0.44        0.54      0.25 o 
  -3  -1   5       78.00       84.73      4.56 o 
  -2  -1   5       30.71       29.05      2.46 o 
  -1  -1   5        2.93        2.35      0.32 o 
   0  -1   5       34.02       34.61      1.69 o 
   1  -1   5       16.63       18.37      0.92 o 
   2  -1   5        0.31        0.19      0.28 o 
   3  -1   5       47.52       49.05      1.38 o 
   4  -1   5        8.79        8.84      0.61 o 
   5  -1   5        1.27        1.83      0.41 o 
   6  -1   5       12.55       12.34      1.67 o 
   7  -1   5        0.60       -0.06      0.21 o 
  -7   0   5        4.21        3.67      1.35 o 
  -6   0   5        1.15        2.06      0.61 o 
  -5   0   5        4.28        4.41      0.64 o 
  -4   0   5       49.67       47.77      2.29 o 
  -3   0   5       52.75       55.36      1.57 o 
  -2   0   5        0.07        0.31      0.16 o 
  -1   0   5        2.92        3.92      0.40 o 
   0   0   5      197.39      197.59      2.91 o 
   1   0   5       21.57       19.19      0.89 o 
   2   0   5      101.17       99.49      1.81 o 
   3   0   5       79.75       78.26      1.86 o 
   4   0   5       30.78       30.63      1.47 o 
   5   0   5        2.66        3.66      0.80 o 
   6   0   5       11.28       12.48      1.63 o 
   7   0   5        9.25       12.02      1.74 o 
  -7   1   5        0.46        1.55      0.61 o 
  -6   1   5        0.37        0.30      0.26 o 
  -5   1   5       15.79       15.43      1.27 o 
  -4   1   5       24.80       26.06      1.52 o 
  -3   1   5       46.08       49.60      2.31 o 
  -2   1   5      458.47      477.77      6.95 o 
  -1   1   5        1.17        0.86      0.23 o 
   0   1   5        0.03       -0.01      0.06 o 
   1   1   5      286.95      299.69      3.28 o 
   2   1   5      173.16      183.40      3.80 o 
   3   1   5        0.15        0.19      0.22 o 
   4   1   5       15.29       15.45      0.92 o 
   5   1   5        0.08        0.06      0.33 o 
   6   1   5        0.11        0.25      0.30 o 
   7   1   5        4.17        3.50      1.41 o 
  -6   2   5        9.27       10.21      1.47 o 
  -5   2   5        0.37        0.91      0.32 o 
  -4   2   5      129.05      131.02      3.53 o 
  -3   2   5        0.62        1.36      0.45 o 
  -2   2   5      148.43      158.62      4.20 o 
  -1   2   5       65.89       69.11      1.93 o 
   0   2   5      165.75      172.89      5.25 o 
   1   2   5      518.19      516.03      4.73 o 
   2   2   5      429.15      442.84      6.91 o 
   3   2   5        1.54        1.61      0.20 o 
   4   2   5       35.00       36.48      3.20 o 
   5   2   5        2.93        3.05      1.03 o 
   6   2   5        1.86        0.69      0.50 o 
   7   2   5        2.30        2.48      1.09 o 
   8   2   5        2.28        3.59      1.39 o 
  -6   3   5        1.21        1.87      0.65 o 
  -5   3   5       10.04       11.65      3.11 o 
  -4   3   5        1.44        2.52      0.58 o 
  -3   3   5        3.77        3.07      0.68 o 
  -2   3   5      223.56      236.14      5.63 o 
  -1   3   5        2.48        3.49      0.63 o 
   0   3   5      170.32      175.14      4.19 o 
   1   3   5      126.62      127.76      4.51 o 
   2   3   5       29.88       32.46      1.30 o 
   3   3   5       16.49       16.80      0.84 o 
   4   3   5        7.41        7.03      0.40 o 
   5   3   5        5.58        4.68      1.23 o 
   6   3   5        0.51        0.45      0.53 o 
   7   3   5        7.09        5.97      1.68 o 
   8   3   5        6.39        6.87      1.93 o 
  -5   4   5        6.80        7.41      1.89 o 
  -4   4   5        0.42        0.84      0.43 o 
  -3   4   5       52.92       51.34      3.07 o 
  -2   4   5        7.87       10.63      2.86 o 
  -1   4   5        1.58        2.69      0.91 o 
   0   4   5       15.46       15.71      0.86 o 
   1   4   5        1.01        1.04      0.50 o 
   2   4   5       13.48       14.04      1.29 o 
   3   4   5       25.10       26.97      1.65 o 
   4   4   5        4.44        5.00      0.72 o 
   5   4   5       24.65       25.67      2.95 o 
   6   4   5        0.68        0.66      0.46 o 
   7   4   5        0.04       -0.69      0.69 o 
   8   4   5        0.51        0.64      0.60 o 
  -4   5   5        2.33        0.89      0.50 o 
  -3   5   5        3.83        3.35      0.86 o 
  -2   5   5       97.25       95.63      4.25 o 
  -1   5   5       16.10       18.07      2.33 o 
   0   5   5        0.04       -0.06      0.21 o 
   1   5   5      120.25      120.14      5.63 o 
   2   5   5        9.55        9.46      1.52 o 
   3   5   5       48.06       50.45      2.55 o 
   4   5   5        8.61        7.55      1.00 o 
   5   5   5        3.38        3.54      1.14 o 
   6   5   5       18.46       22.44      3.00 o 
   7   5   5        0.04       -0.68      0.68 o 
   8   5   5        0.56        0.17      0.33 o 
  -3   6   5        4.39        5.12      1.10 o 
  -2   6   5        2.59        2.17      0.72 o 
  -1   6   5        0.75        0.75      0.41 o 
   0   6   5       21.44       22.52      2.04 o 
   1   6   5       19.53       18.98      1.80 o 
   2   6   5       23.96       24.20      2.71 o 
   3   6   5        0.03        0.18      0.24 o 
   4   6   5       32.91       34.50      5.23 o 
   5   6   5        1.11        1.28      0.71 o 
   6   6   5       16.24       15.15      2.55 o 
   7   6   5       13.16       13.15      2.52 o 
  -2   7   5        3.80        5.01      1.13 o 
  -1   7   5        0.12        0.14      0.21 o 
   0   7   5       48.18       49.21      3.27 o 
   1   7   5       16.49       14.74      1.70 o 
   2   7   5       26.37       27.44      3.19 o 
   3   7   5       22.26       20.92      2.76 o 
   4   7   5        9.72        9.14      1.30 o 
   5   7   5        9.67        9.88      2.07 o 
   6   7   5        4.83        4.44      1.50 o 
   7   7   5        3.33        2.41      1.10 o 
   0   8   5        0.98        1.14      0.61 o 
   1   8   5        8.89        8.64      1.44 o 
   2   8   5        0.10       -0.47      0.47 o 
   3   8   5        0.38        1.59      0.89 o 
   4   8   5       23.95       20.91      3.38 o 
   5   8   5        1.72        1.07      0.72 o 
  -4  -6   6        2.71        3.58      1.41 o 
  -3  -6   6       16.49       17.90      3.10 o 
  -2  -6   6        1.31        1.52      0.89 o 
  -1  -6   6        1.52        1.24      0.84 o 
   0  -6   6       11.21       13.15      2.70 o 
   1  -6   6        3.21        4.08      1.57 o 
   2  -6   6        2.04        0.48      0.83 o 
  -6  -5   6        0.65       -0.60      0.60 o 
  -5  -5   6        0.33       -0.56      0.56 o 
  -4  -5   6        2.21        3.39      1.26 o 
  -3  -5   6        0.00        0.58      0.46 o 
  -2  -5   6        7.80        8.26      1.93 o 
  -1  -5   6        2.27        4.37      1.40 o 
   0  -5   6        0.59        0.02      0.26 o 
   1  -5   6        0.00       -0.30      0.30 o 
   2  -5   6        2.17        0.80      0.45 o 
   3  -5   6        1.57        1.61      0.64 o 
   4  -5   6        1.76        2.20      1.04 o 
  -6  -4   6        2.01        3.57      1.28 o 
  -5  -4   6        1.96        1.58      0.83 o 
  -4  -4   6        2.37        3.49      1.16 o 
  -3  -4   6        0.52       -0.60      0.60 o 
  -2  -4   6       96.00       96.91      6.09 o 
  -1  -4   6       83.03       78.38      2.97 o 
   0  -4   6       73.02       73.34      4.04 o 
   1  -4   6        0.01       -0.04      0.59 o 
   2  -4   6       11.42       10.81      1.47 o 
   3  -4   6       54.03       56.97      3.15 o 
   4  -4   6        0.23        0.51      0.34 o 
  -6  -3   6        1.10        1.32      0.76 o 
  -5  -3   6        1.13        1.39      0.77 o 
  -4  -3   6       49.58       44.36      4.04 o 
  -3  -3   6       37.01       38.66      3.69 o 
  -2  -3   6       70.89       71.08      4.87 o 
  -1  -3   6       11.11       10.67      0.98 o 
   0  -3   6       10.66       12.55      1.23 o 
   1  -3   6        0.25        0.21      0.23 o 
   2  -3   6       33.25       33.82      3.33 o 
   3  -3   6       32.99       35.41      1.70 o 
   4  -3   6       26.55       27.40      1.83 o 
   5  -3   6        4.07        4.97      1.05 o 
  -6  -2   6        0.23        0.14      0.31 o 
  -5  -2   6        2.86        2.21      0.57 o 
  -4  -2   6       35.23       34.82      2.15 o 
  -3  -2   6       48.72       50.81      3.93 o 
  -2  -2   6       11.74       11.00      1.77 o 
  -1  -2   6       14.95       13.85      0.91 o 
   0  -2   6      187.61      198.01      4.44 o 
   1  -2   6       33.19       33.68      1.98 o 
   2  -2   6        6.54        7.37      0.98 o 
   3  -2   6       15.55       16.83      1.14 o 
   4  -2   6       23.89       27.12      1.71 o 
   5  -2   6       11.80       13.18      1.65 o 
   6  -2   6        3.60        3.60      1.36 o 
  -7  -1   6        0.53        0.39      0.29 o 
  -6  -1   6       13.95       18.43      1.96 o 
  -5  -1   6       18.25       16.48      2.40 o 
  -4  -1   6       47.16       47.85      3.91 o 
  -3  -1   6        5.22        6.63      1.41 o 
  -2  -1   6       10.64       12.08      1.01 o 
  -1  -1   6      157.23      165.71      6.27 o 
   0  -1   6       52.94       54.57      1.63 o 
   1  -1   6       62.32       62.68      2.45 o 
   2  -1   6        0.82        0.13      0.38 o 
   3  -1   6        3.95        4.85      0.50 o 
   4  -1   6       17.59       15.98      2.49 o 
   5  -1   6        0.05       -0.02      0.22 o 
   6  -1   6       43.76       56.78      3.63 o 
   7  -1   6        0.03       -0.36      0.44 o 
  -7   0   6        0.04       -0.21      0.71 o 
  -6   0   6        2.97        3.27      1.01 o 
  -5   0   6       40.82       36.89      6.55 o 
  -4   0   6       29.63       27.98      1.67 o 
  -3   0   6        4.00        3.36      0.60 o 
  -2   0   6       21.10       22.28      0.86 o 
  -1   0   6       68.89       71.85      2.00 o 
   0   0   6       21.31       23.11      1.32 o 
   1   0   6      109.52      116.48      2.42 o 
   2   0   6       33.88       36.27      1.24 o 
   3   0   6       20.30       21.89      1.43 o 
   4   0   6       10.43       10.81      0.99 o 
   5   0   6       74.76       80.87      5.81 o 
   6   0   6        3.03        1.47      0.85 o 
   7   0   6        5.05        7.56      2.06 o 
  -6   1   6        3.62        3.44      0.87 o 
  -5   1   6        0.66        0.32      0.44 o 
  -4   1   6      264.56      257.35     11.89 o 
  -3   1   6       11.59       11.99      1.16 o 
  -2   1   6       32.05       32.37      2.01 o 
  -1   1   6        1.52        2.09      0.67 o 
   0   1   6      204.46      205.13      3.95 o 
   1   1   6      394.81      399.49      3.72 o 
   2   1   6       98.10      105.61      1.96 o 
   3   1   6        9.69        9.52      1.87 o 
   4   1   6        2.60        2.09      0.34 o 
   5   1   6       38.40       39.10      3.90 o 
   6   1   6        2.16        2.77      1.10 o 
   7   1   6       19.88       21.85      3.46 o 
  -6   2   6        0.00       -0.29      0.42 o 
  -5   2   6        7.43        6.71      1.10 o 
  -4   2   6        8.16        6.95      1.50 o 
  -3   2   6       47.57       40.98      2.38 o 
  -2   2   6       67.57       67.19      2.83 o 
  -1   2   6       79.58       85.89      4.43 o 
   0   2   6        7.14        6.59      1.10 o 
   1   2   6       24.65       26.93      1.96 o 
   2   2   6     1059.59     1057.89      6.49 o 
   3   2   6       53.70       48.18      1.38 o 
   4   2   6        1.00        0.54      0.47 o 
   5   2   6       33.06       28.40      3.22 o 
   6   2   6        0.22        1.09      0.72 o 
   7   2   6       30.28       29.60      3.94 o 
  -6   3   6        0.88        0.43      0.41 o 
  -5   3   6        0.21        0.04      0.32 o 
  -4   3   6        2.02        2.24      0.67 o 
  -3   3   6      149.92      154.11      5.03 o 
  -2   3   6       51.60       46.59      3.18 o 
  -1   3   6       52.94       55.29      1.87 o 
   0   3   6       33.70       32.64      2.67 o 
   1   3   6       18.55       18.67      1.36 o 
   2   3   6       72.20       70.81      4.63 o 
   3   3   6        0.20        6.18      0.55 o 
   4   3   6       18.18       19.17      0.77 o 
   5   3   6       17.71       21.18      2.75 o 
   6   3   6        2.67        3.00      1.11 o 
   7   3   6        0.33       -0.26      0.39 o 
  -5   4   6        0.82        0.04      0.49 o 
  -4   4   6        1.85        2.15      0.65 o 
  -3   4   6       31.27       32.65      3.18 o 
  -2   4   6       62.01       65.59      3.97 o 
  -1   4   6      113.97      115.05      5.30 o 
   0   4   6        0.01        0.12      0.19 o 
   1   4   6        1.63        1.34      0.53 o 
   2   4   6       26.39       26.67      1.72 o 
   3   4   6       24.43       26.49      1.66 o 
   4   4   6       24.42       25.49      1.55 o 
   5   4   6        0.24        0.25      0.34 o 
   6   4   6        6.90        7.90      1.80 o 
   7   4   6        4.58        5.35      1.61 o 
  -4   5   6        0.04       -0.05      0.22 o 
  -3   5   6        0.95        0.51      0.39 o 
  -2   5   6       42.75       42.82      2.91 o 
  -1   5   6        0.02       -0.36      0.36 o 
   0   5   6        8.48        7.45      1.09 o 
   1   5   6        1.25        2.06      0.76 o 
   2   5   6       10.06       12.84      1.80 o 
   3   5   6       23.28       20.12      1.63 o 
   4   5   6        5.25        5.48      1.24 o 
   5   5   6        0.03       -0.55      0.55 o 
   6   5   6        0.01        0.00      0.22 o 
   7   5   6        4.26        1.44      0.87 o 
  -3   6   6        7.70        7.43      1.38 o 
  -2   6   6        3.32        3.21      1.04 o 
  -1   6   6        0.10        0.10      0.46 o 
   0   6   6       27.17       26.58      2.24 o 
   1   6   6        0.47        0.34      0.44 o 
   2   6   6        2.88        1.76      0.76 o 
   3   6   6        0.08        0.35      0.25 o 
   4   6   6        5.98        6.51      1.61 o 
   5   6   6        0.62       -0.57      0.57 o 
   6   6   6        4.21        7.85      1.91 o 
   7   6   6        7.33        5.90      1.73 o 
  -1   7   6        0.66        0.32      0.30 o 
   0   7   6        0.51        0.18      0.98 o 
   1   7   6        1.72        1.97      0.91 o 
   2   7   6        0.20       -0.44      0.44 o 
   3   7   6        2.60        1.62      0.56 o 
   4   7   6        1.27        1.17      0.50 o 
   5   7   6        5.44        7.65      1.89 o 
   6   7   6        1.80        2.04      0.97 o 
   1   8   6        0.34        1.05      0.82 o 
   2   8   6        0.68       -0.59      0.59 o 
   3   8   6        3.06        2.84      1.04 o 
   4   8   6        0.25        0.16      0.58 o 
  -2  -6   7        0.38        1.10      0.82 o 
  -1  -6   7        1.31        0.69      0.64 o 
   0  -6   7        0.03        0.07      0.26 o 
  -5  -5   7        4.07        3.35      1.28 o 
  -4  -5   7        3.75        4.56      1.50 o 
  -3  -5   7       11.96       17.12      2.93 o 
  -2  -5   7        0.23       -0.70      0.70 o 
  -1  -5   7        7.66        5.98      1.74 o 
   0  -5   7        2.67        2.68      1.15 o 
   1  -5   7        5.65        6.03      1.75 o 
   2  -5   7        2.20        2.15      0.56 o 
   3  -5   7        0.50        0.90      0.51 o 
  -6  -4   7        0.08       -0.06      0.22 o 
  -5  -4   7        0.12        1.01      0.68 o 
  -4  -4   7        1.28        1.15      0.83 o 
  -3  -4   7       15.07       21.34      3.10 o 
  -2  -4   7        3.00        4.08      1.30 o 
  -1  -4   7        0.45        0.83      0.63 o 
   0  -4   7       75.09       77.34      6.09 o 
   1  -4   7       26.30       26.30      2.20 o 
   2  -4   7        2.93        1.67      0.61 o 
   3  -4   7       11.04       10.68      1.57 o 
   4  -4   7        4.30        2.44      1.01 o 
  -6  -3   7        3.02        3.25      1.23 o 
  -5  -3   7        0.02        0.01      0.15 o 
  -4  -3   7        0.53        0.24      0.43 o 
  -3  -3   7       10.19        8.53      1.81 o 
  -2  -3   7       23.34       25.52      3.13 o 
  -1  -3   7       29.35       30.76      1.74 o 
   0  -3   7       17.40       16.37      1.49 o 
   1  -3   7       11.49       10.58      1.92 o 
   2  -3   7       12.00       15.14      2.29 o 
   3  -3   7       33.90       34.99      3.55 o 
   4  -3   7       15.98       16.13      2.58 o 
   5  -3   7        0.23       -0.97      0.97 o 
  -7  -2   7        1.18       -0.45      0.49 o 
  -6  -2   7        4.00        3.45      1.20 o 
  -5  -2   7        4.82        7.08      1.69 o 
  -4  -2   7       15.88       17.93      2.60 o 
  -3  -2   7       21.00       23.89      2.90 o 
  -2  -2   7       85.29       85.18      5.27 o 
  -1  -2   7        0.57        0.31      0.23 o 
   0  -2   7      125.24      129.50      3.78 o 
   1  -2   7        0.00        0.25      0.21 o 
   2  -2   7       25.94       23.90      1.86 o 
   3  -2   7       12.42       12.77      1.45 o 
   4  -2   7        1.70        1.09      0.72 o 
   5  -2   7        3.35        3.41      1.42 o 
  -7  -1   7        5.49        4.82      1.51 o 
  -6  -1   7        1.43        1.84      0.94 o 
  -5  -1   7        0.18       -0.16      0.50 o 
  -4  -1   7       12.25       12.67      2.13 o 
  -3  -1   7        7.84        5.71      1.37 o 
  -2  -1   7       14.63       14.15      2.02 o 
  -1  -1   7       64.85       67.57      1.70 o 
   0  -1   7       28.55       28.49      2.29 o 
   1  -1   7       10.33       10.02      0.78 o 
   2  -1   7       12.68       13.71      1.30 o 
   3  -1   7        9.07        8.36      0.71 o 
   4  -1   7        0.14        0.06      0.65 o 
   5  -1   7        0.34        0.28      0.25 o 
   6  -1   7        6.51        7.75      2.11 o 
  -7   0   7       19.45       19.86      3.07 o 
  -6   0   7        4.24        3.35      1.16 o 
  -5   0   7       12.02       10.03      2.00 o 
  -4   0   7       25.49       26.43      3.11 o 
  -3   0   7        1.23        0.84      0.59 o 
  -2   0   7       13.04       12.27      0.94 o 
  -1   0   7       17.55       15.79      1.10 o 
   0   0   7       12.69       13.47      1.97 o 
   1   0   7       66.05       66.05      2.56 o 
   2   0   7       61.75       56.48      1.72 o 
   3   0   7        4.94        3.60      0.35 o 
   4   0   7        1.46        0.87      0.30 o 
   5   0   7        1.17        1.95      0.99 o 
   6   0   7        4.61        2.65      1.29 o 
  -6   1   7        8.31       10.11      2.30 o 
  -5   1   7       23.88       24.52      3.31 o 
  -4   1   7        4.54        3.90      0.73 o 
  -3   1   7       16.16       14.39      1.30 o 
  -2   1   7        1.82        1.03      0.59 o 
  -1   1   7        0.04       -0.02      0.11 o 
   0   1   7       19.54       20.50      1.56 o 
   1   1   7       51.85       52.08      2.31 o 
   2   1   7       18.23       17.63      0.91 o 
   3   1   7       11.69       11.65      1.62 o 
   4   1   7       15.82       14.70      2.25 o 
   5   1   7        9.98        7.19      1.73 o 
   6   1   7        9.11        8.38      2.09 o 
   7   1   7        0.80        0.73      0.67 o 
  -6   2   7        1.81        2.30      1.16 o 
  -5   2   7        0.21       -0.11      0.26 o 
  -4   2   7        2.65        1.69      0.60 o 
  -3   2   7       30.46       32.12      2.17 o 
  -2   2   7       43.44       44.09      3.75 o 
  -1   2   7        8.73        8.83      1.53 o 
   0   2   7        2.86        4.03      1.35 o 
   1   2   7       72.41       74.06      2.61 o 
   2   2   7        4.83        5.01      0.48 o 
   3   2   7        0.35        0.33      0.18 o 
   4   2   7       56.11       61.56      4.50 o 
   5   2   7        0.10        0.44      0.38 o 
   6   2   7       11.68       13.26      2.49 o 
   7   2   7        0.04        1.74      0.93 o 
  -5   3   7       20.88       22.59      2.24 o 
  -4   3   7        0.63        0.76      0.28 o 
  -3   3   7       17.27       20.89      1.90 o 
  -2   3   7        1.50        0.56      0.26 o 
  -1   3   7        1.29        2.22      0.83 o 
   0   3   7        2.98        2.00      0.77 o 
   1   3   7        4.53        5.83      0.81 o 
   2   3   7       36.72       34.67      1.86 o 
   3   3   7        0.43        0.38      0.35 o 
   4   3   7        3.12        3.51      1.11 o 
   5   3   7       18.87       17.68      2.63 o 
   6   3   7       21.74       20.80      3.08 o 
   7   3   7        0.03       -0.62      0.62 o 
  -5   4   7        2.19        1.85      0.93 o 
  -4   4   7        0.99        1.38      0.54 o 
  -3   4   7       17.59       18.94      1.96 o 
  -2   4   7        2.44        1.92      0.60 o 
  -1   4   7       49.03       49.82      2.83 o 
   0   4   7        0.79        1.61      0.65 o 
   1   4   7       18.93       17.09      2.04 o 
   2   4   7        0.20        0.38      0.24 o 
   3   4   7        8.02        9.53      1.01 o 
   4   4   7        9.93       10.05      1.91 o 
   5   4   7        2.85        3.48      1.14 o 
   6   4   7        1.54       -0.51      0.51 o 
   7   4   7        2.87        1.46      0.94 o 
  -4   5   7        1.55        1.62      0.89 o 
  -3   5   7        0.00       -0.45      0.45 o 
  -2   5   7        6.48        7.22      1.24 o 
  -1   5   7        0.06       -0.07      0.18 o 
   0   5   7       17.52       20.31      2.60 o 
   1   5   7        2.56        1.73      0.68 o 
   2   5   7        4.63        5.80      0.91 o 
   3   5   7        1.91        2.17      0.54 o 
   4   5   7        0.79        0.40      0.59 o 
   5   5   7        0.22        0.63      0.55 o 
   6   5   7       16.83       12.03      2.37 o 
   7   5   7        3.24        3.79      1.37 o 
  -3   6   7        3.95        2.57      1.10 o 
  -2   6   7        4.02        4.67      1.03 o 
  -1   6   7       29.90       32.91      2.66 o 
   0   6   7        6.69        6.21      1.10 o 
   1   6   7        3.90        2.69      0.97 o 
   2   6   7        0.01       -0.18      0.21 o 
   3   6   7        3.79        3.55      0.76 o 
   4   6   7        7.80        7.93      1.79 o 
   5   6   7        0.05       -0.01      0.12 o 
   6   6   7        6.06        5.30      1.63 o 
  -1   7   7        0.21        0.04      0.44 o 
   0   7   7        0.00        0.25      0.48 o 
   1   7   7       32.96       33.35      3.75 o 
   2   7   7        1.91        2.47      0.99 o 
   3   7   7        0.78        1.21      0.47 o 
   4   7   7        2.10        1.79      0.91 o 
   5   7   7        0.10        0.33      0.42 o 
   1   8   7       15.95       17.46      2.95 o 
   2   8   7        9.67       10.82      2.25 o 
   3   8   7        6.46        6.69      1.69 o 
  -3  -5   8        0.49        0.23      0.38 o 
  -2  -5   8        0.59        0.76      0.62 o 
  -1  -5   8        4.35        4.01      1.45 o 
   0  -5   8        5.79        5.29      1.68 o 
   1  -5   8        1.65        1.87      0.96 o 
   2  -5   8       13.43       16.40      2.99 o 
   3  -5   8        0.34       -0.61      0.61 o 
  -5  -4   8        0.18        0.18      0.52 o 
  -4  -4   8        4.90        7.92      2.03 o 
  -3  -4   8       10.03       11.08      2.32 o 
  -2  -4   8        0.00       -0.01      0.34 o 
  -1  -4   8        4.57        3.45      1.22 o 
   0  -4   8        2.07        4.94      1.49 o 
   1  -4   8        8.11        9.45      1.35 o 
   2  -4   8        0.12       -0.17      0.51 o 
   3  -4   8        1.22        1.35      0.91 o 
   4  -4   8        0.63        1.48      0.88 o 
  -5  -3   8       10.14       14.67      2.68 o 
  -4  -3   8        1.16        0.70      0.64 o 
  -3  -3   8        4.81        4.70      1.45 o 
  -2  -3   8       18.21       16.46      2.64 o 
  -1  -3   8       32.89       32.32      3.58 o 
   0  -3   8       50.20       53.68      2.80 o 
   1  -3   8        0.01        0.15      0.18 o 
   2  -3   8       22.47       25.65      3.12 o 
   3  -3   8        0.01       -0.19      0.30 o 
   4  -3   8        0.60        0.36      0.41 o 
  -6  -2   8        5.45        3.82      1.36 o 
  -5  -2   8        2.26        3.26      1.27 o 
  -4  -2   8       37.88       37.45      3.96 o 
  -3  -2   8       48.78       47.53      4.32 o 
  -2  -2   8        0.00       -0.01      0.19 o 
  -1  -2   8        0.28       -0.18      0.29 o 
   0  -2   8        1.38        1.33      0.52 o 
   1  -2   8       12.80       11.44      1.28 o 
   2  -2   8        9.05        7.93      1.13 o 
   3  -2   8        1.60        1.99      0.73 o 
   4  -2   8        0.26       -0.14      0.29 o 
   5  -2   8        2.55        2.35      1.16 o 
  -6  -1   8        3.91        4.04      1.36 o 
  -5  -1   8        1.23        1.51      0.91 o 
  -4  -1   8        0.78        0.15      0.24 o 
  -3  -1   8       76.49       68.44      5.03 o 
  -2  -1   8        0.01       -0.31      0.34 o 
  -1  -1   8        0.82        0.68      0.24 o 
   0  -1   8       44.07       47.27      2.27 o 
   1  -1   8        1.53        1.61      0.45 o 
   2  -1   8        5.08        3.65      0.70 o 
   3  -1   8       26.80       27.93      2.05 o 
   4  -1   8        0.21        0.14      0.23 o 
   5  -1   8        0.23       -0.62      0.62 o 
  -6   0   8        5.87        2.38      1.10 o 
  -5   0   8       14.38       17.53      2.77 o 
  -4   0   8        2.27        2.58      1.02 o 
  -3   0   8        6.86       10.00      1.89 o 
  -2   0   8       36.85       37.95      1.67 o 
  -1   0   8        4.03        3.54      0.55 o 
   0   0   8        9.00       12.00      1.11 o 
   1   0   8       51.59       48.56      2.35 o 
   2   0   8       17.40       16.45      1.41 o 
   3   0   8       23.78       24.06      1.77 o 
   4   0   8        1.72        2.91      1.12 o 
   5   0   8        1.70        1.05      0.70 o 
   6   0   8        1.94        1.31      0.83 o 
  -6   1   8        2.76        3.60      1.38 o 
  -5   1   8        0.06       -0.64      0.64 o 
  -4   1   8        3.19        2.30      0.94 o 
  -3   1   8        0.98        0.62      0.58 o 
  -2   1   8       16.13       15.75      1.27 o 
  -1   1   8        1.59        1.44      0.39 o 
   0   1   8       17.15       18.03      1.15 o 
   1   1   8        1.25        1.21      0.38 o 
   2   1   8        4.13        3.64      0.61 o 
   3   1   8        8.41        9.20      1.18 o 
   4   1   8       23.34       24.94      3.08 o 
   5   1   8        5.51        5.46      1.59 o 
   6   1   8        4.64        5.11      1.70 o 
  -5   2   8        8.71       10.89      2.39 o 
  -4   2   8        0.85        0.59      0.31 o 
  -3   2   8       54.06       56.76      2.97 o 
  -2   2   8       11.48       11.24      1.94 o 
  -1   2   8      115.41      110.50      3.63 o 
   0   2   8        0.33        0.12      0.30 o 
   1   2   8        1.68        1.46      0.82 o 
   2   2   8      226.77      224.84      3.76 o 
   3   2   8        3.69        5.26      1.70 o 
   4   2   8       18.35       19.31      2.64 o 
   5   2   8        0.34       -0.30      0.38 o 
   6   2   8        0.78        0.56      0.56 o 
  -5   3   8        0.47       -0.34      0.47 o 
  -4   3   8        4.31        4.28      0.94 o 
  -3   3   8       14.65       15.22      1.65 o 
  -2   3   8       15.33       16.65      1.64 o 
  -1   3   8        1.47        0.95      0.45 o 
   0   3   8        1.99        1.28      0.40 o 
   1   3   8       29.85       29.76      1.89 o 
   2   3   8       89.03       85.71      3.05 o 
   3   3   8      133.38      128.10      3.34 o 
   4   3   8        0.75        0.88      0.58 o 
   5   3   8        0.17       -0.16      0.29 o 
   6   3   8       12.30       12.06      2.42 o 
  -4   4   8        5.65        6.40      1.23 o 
  -3   4   8        3.90        4.35      1.87 o 
  -2   4   8        1.92        1.85      0.59 o 
  -1   4   8       29.24       27.24      3.10 o 
   0   4   8       29.62       30.10      3.07 o 
   1   4   8       11.74       10.34      1.65 o 
   2   4   8       12.76       12.43      1.25 o 
   3   4   8       21.23       20.75      1.56 o 
   4   4   8        0.65        3.23      1.12 o 
   5   4   8        0.40        0.65      0.54 o 
   6   4   8        4.36        3.15      1.27 o 
  -4   5   8        0.96       -0.46      0.50 o 
  -3   5   8        4.13        5.61      1.15 o 
  -2   5   8       11.08       14.06      1.75 o 
  -1   5   8        2.14        1.36      0.54 o 
   0   5   8        9.78       10.43      1.95 o 
   1   5   8        8.88        8.86      1.65 o 
   2   5   8        0.42        0.83      0.38 o 
   3   5   8        0.72        0.16      0.22 o 
   4   5   8       11.47       10.85      2.12 o 
   5   5   8        6.19        7.60      1.84 o 
   6   5   8        0.30       -0.33      0.44 o 
  -2   6   8        6.05        6.34      1.25 o 
  -1   6   8       10.00        9.53      1.50 o 
   0   6   8        0.39       -0.29      0.52 o 
   1   6   8       14.16       13.03      2.16 o 
   2   6   8        9.84       10.04      1.35 o 
   3   6   8        0.12        0.02      0.15 o 
   4   6   8       15.76       15.20      2.60 o 
   5   6   8        1.29        2.14      1.01 o 
   6   6   8        0.89        0.22      0.38 o 
   0   7   8        1.22        1.91      1.01 o 
   1   7   8        4.53        3.41      1.18 o 
   2   7   8       17.04       22.74      2.97 o 
   3   7   8        0.39       -0.28      0.28 o 
   4   7   8        0.74        0.90      0.67 o 
   2   8   8       11.99       10.94      2.22 o 
   3   8   8        2.98        5.61      1.56 o 
  -3  -4   9        9.85        8.72      2.18 o 
  -2  -4   9       13.10       14.19      2.71 o 
  -1  -4   9        0.64        0.99      0.81 o 
   0  -4   9        2.34        1.13      0.78 o 
   1  -4   9        0.26        0.23      0.37 o 
   2  -4   9        0.01       -0.62      0.62 o 
   3  -4   9        0.15        0.10      0.18 o 
  -4  -3   9        0.26        0.32      0.43 o 
  -3  -3   9        0.72        0.03      0.22 o 
  -2  -3   9        0.00       -0.50      0.50 o 
  -1  -3   9       60.81       57.38      5.06 o 
   0  -3   9       14.65       16.66      2.67 o 
   1  -3   9       47.61       45.65      4.38 o 
   2  -3   9        0.04        0.23      0.32 o 
   3  -3   9        8.83       10.55      2.11 o 
  -5  -2   9        2.04        1.03      0.81 o 
  -4  -2   9        0.17        0.63      0.38 o 
  -3  -2   9       58.67       57.38      5.03 o 
  -2  -2   9        1.86        2.58      0.96 o 
  -1  -2   9       74.07       86.94      5.84 o 
   0  -2   9        1.67        0.46      0.33 o 
   1  -2   9        1.29        1.04      0.54 o 
   2  -2   9        0.48        0.60      0.33 o 
   3  -2   9       11.95       10.27      1.40 o 
   4  -2   9       24.12       27.18      3.74 o 
  -5  -1   9        0.75        1.00      0.68 o 
  -4  -1   9        0.49       -0.20      0.34 o 
  -3  -1   9        6.01        5.54      1.47 o 
  -2  -1   9       43.83       39.45      3.89 o 
  -1  -1   9        1.14       -0.56      0.56 o 
   0  -1   9        8.36        9.30      1.38 o 
   1  -1   9      156.08      162.95      4.82 o 
   2  -1   9        0.27        0.11      0.34 o 
   3  -1   9       10.01        8.76      1.20 o 
   4  -1   9        4.71        4.00      1.35 o 
   5  -1   9        7.84        4.99      1.65 o 
  -5   0   9        0.32        1.05      0.73 o 
  -4   0   9        5.66        6.96      1.76 o 
  -3   0   9       18.58       17.51      2.64 o 
  -2   0   9        7.26        6.17      1.54 o 
  -1   0   9        1.25        1.09      0.35 o 
   0   0   9       67.19       74.07      2.96 o 
   1   0   9       12.85       11.10      1.20 o 
   2   0   9       22.19       24.49      1.84 o 
   3   0   9        5.49        8.07      1.09 o 
   4   0   9        2.94        0.98      0.66 o 
   5   0   9        6.96        7.78      2.01 o 
  -5   1   9        0.00        0.16      0.30 o 
  -4   1   9       32.02       26.82      3.54 o 
  -3   1   9       20.54       19.41      2.87 o 
  -2   1   9        2.19        2.02      0.85 o 
  -1   1   9       20.47       20.93      1.32 o 
   0   1   9        0.49        0.70      0.26 o 
   1   1   9       38.01       35.06      2.11 o 
   2   1   9      101.95      102.07      3.64 o 
   3   1   9       21.22       21.14      1.65 o 
   4   1   9        0.44        0.66      0.53 o 
   5   1   9        2.94        2.01      1.02 o 
   6   1   9       18.63       21.48      3.49 o 
  -4   2   9        8.88       10.80      2.34 o 
  -3   2   9       55.92       50.72      4.67 o 
  -2   2   9        0.26        0.23      0.35 o 
  -1   2   9        2.14        1.87      0.95 o 
   0   2   9        3.41        3.20      0.61 o 
   1   2   9        9.12        9.24      1.06 o 
   2   2   9       33.04       30.74      2.55 o 
   3   2   9       84.65       77.06      6.40 o 
   4   2   9        2.06        2.89      1.08 o 
   5   2   9        4.58        4.38      1.40 o 
   6   2   9        2.64        3.83      1.42 o 
  -4   3   9       12.36       12.88      2.62 o 
  -3   3   9       16.02       19.22      2.98 o 
  -2   3   9        0.04        0.02      0.15 o 
  -1   3   9        8.69        8.10      1.71 o 
   0   3   9        6.00        7.17      1.02 o 
   1   3   9        2.20        1.56      0.44 o 
   2   3   9        0.00        0.30      0.21 o 
   3   3   9      154.42      176.20      4.76 o 
   4   3   9        9.86        7.12      1.69 o 
   5   3   9        0.03        0.04      0.21 o 
   6   3   9        2.06        1.92      1.01 o 
  -4   4   9        3.76        3.74      1.27 o 
  -3   4   9        1.59        1.26      0.53 o 
  -2   4   9       36.35       38.55      4.09 o 
  -1   4   9        9.91        8.98      1.83 o 
   0   4   9        5.68        5.64      1.35 o 
   1   4   9        4.06        3.58      0.71 o 
   2   4   9        0.45        0.49      0.26 o 
   3   4   9        0.61        0.07      0.21 o 
   4   4   9        8.27        6.81      1.68 o 
   5   4   9       10.26        9.65      2.11 o 
   6   4   9        0.71       -0.33      0.43 o 
  -3   5   9        2.03        2.95      1.11 o 
  -2   5   9       44.90       49.54      3.36 o 
  -1   5   9        2.64        3.08      1.07 o 
   0   5   9        4.61        4.17      1.24 o 
   1   5   9        2.85        3.56      0.80 o 
   2   5   9        1.65        1.23      0.43 o 
   3   5   9        1.36        0.89      0.70 o 
   4   5   9        1.58        2.41      1.02 o 
   5   5   9        0.68        0.16      0.28 o 
  -2   6   9        1.81        3.23      1.39 o 
  -1   6   9       13.98       14.37      2.66 o 
   0   6   9        4.89        6.74      1.70 o 
   1   6   9        0.63        0.65      0.51 o 
   2   6   9        3.21        4.50      0.92 o 
   3   6   9        1.06        3.06      1.16 o 
   4   6   9        0.93        1.35      0.81 o 
   5   6   9        2.42        1.85      0.98 o 
   0   7   9        1.85        1.39      0.79 o 
   1   7   9        1.42        1.52      0.81 o 
   2   7   9        0.66        0.52      0.35 o 
   3   7   9        0.72        0.00      0.54 o 
   2   8   9        2.65        1.49      0.89 o 
  -1  -4  10        1.22        2.40      1.13 o 
   0  -4  10        4.14        4.99      1.62 o 
   1  -4  10        3.75        1.71      0.94 o 
   2  -4  10        1.32        1.52      0.91 o 
  -3  -3  10       11.14       15.19      2.86 o 
  -2  -3  10        4.03        2.10      1.04 o 
  -1  -3  10        1.82        2.31      1.10 o 
   0  -3  10        0.24       -0.12      0.45 o 
   1  -3  10       25.79       25.16      3.42 o 
   2  -3  10        5.51        4.94      1.50 o 
  -4  -2  10        0.74       -0.11      0.24 o 
  -3  -2  10        5.08        5.03      1.55 o 
  -2  -2  10       31.79       33.92      3.96 o 
  -1  -2  10        1.57        1.93      0.98 o 
   0  -2  10        5.18        2.00      0.93 o 
   1  -2  10        0.03       -0.52      0.52 o 
   2  -2  10        7.42        6.35      1.09 o 
   3  -2  10        3.32        4.06      0.91 o 
   4  -2  10        4.70        3.36      1.34 o 
  -4  -1  10        2.93        5.33      1.60 o 
  -3  -1  10       26.83       29.25      3.67 o 
  -2  -1  10        4.06        2.87      1.07 o 
  -1  -1  10       39.58       46.95      4.35 o 
   0  -1  10        4.05        3.35      1.13 o 
   1  -1  10        7.48        7.81      1.10 o 
   2  -1  10        0.11       -0.13      0.19 o 
   3  -1  10        2.80        3.21      0.75 o 
   4  -1  10        2.27        0.66      0.54 o 
  -4   0  10        0.01       -0.10      0.28 o 
  -3   0  10        1.34        1.09      0.68 o 
  -2   0  10       25.43       21.83      3.02 o 
  -1   0  10       39.24       39.06      3.84 o 
   0   0  10        0.88        2.80      0.62 o 
   1   0  10        0.04       -0.02      0.10 o 
   2   0  10        0.55        0.40      0.23 o 
   3   0  10        4.88        4.38      0.85 o 
   4   0  10        2.14        2.41      1.12 o 
   5   0  10        0.25        1.15      0.88 o 
  -4   1  10       13.77       17.17      2.92 o 
  -3   1  10        8.83        9.55      2.11 o 
  -2   1  10        0.01       -0.65      0.65 o 
  -1   1  10        0.06        0.09      0.53 o 
   0   1  10       19.39       18.67      1.60 o 
   1   1  10       15.07       12.78      1.35 o 
   2   1  10        0.15        0.08      0.44 o 
   3   1  10        0.72        0.56      0.30 o 
   4   1  10        0.26        0.04      0.19 o 
   5   1  10        0.35        0.54      0.55 o 
  -4   2  10        0.39        0.43      0.50 o 
  -3   2  10        3.65        6.10      1.73 o 
  -2   2  10        0.29        0.07      0.40 o 
  -1   2  10        6.87        5.69      0.89 o 
   0   2  10        0.45        0.00      0.70 o 
   1   2  10        4.51        4.26      0.62 o 
   2   2  10        8.44        7.31      1.33 o 
   3   2  10        0.22       -0.26      0.26 o 
   4   2  10        0.03        0.34      0.40 o 
   5   2  10        0.32       -0.19      0.35 o 
  -3   3  10        3.97        4.60      1.53 o 
  -2   3  10       11.37       12.35      2.33 o 
  -1   3  10       16.15       17.95      1.71 o 
   0   3  10        6.69        5.96      0.96 o 
   1   3  10       10.76        8.43      1.12 o 
   2   3  10        1.84        2.52      0.91 o 
   3   3  10       13.85       12.31      3.70 o 
   4   3  10        0.00        0.42      0.39 o 
   5   3  10        7.06        7.37      1.91 o 
  -3   4  10        5.43        4.19      1.46 o 
  -2   4  10        0.39        0.46      0.69 o 
  -1   4  10        0.17       -0.26      0.36 o 
   0   4  10        1.16        1.57      0.78 o 
   1   4  10        0.99        0.95      0.41 o 
   2   4  10        5.61        4.01      1.25 o 
   3   4  10        3.41        2.54      1.02 o 
   4   4  10       11.53        9.13      2.00 o 
   5   4  10        1.51        1.15      0.77 o 
  -2   5  10        0.44        1.56      0.91 o 
  -1   5  10        7.23        8.12      1.93 o 
   0   5  10        5.89        7.10      1.67 o 
   1   5  10        1.51        2.62      0.70 o 
   2   5  10        1.39        1.55      0.72 o 
   3   5  10        0.62        1.32      0.75 o 
   4   5  10        2.99        3.10      1.28 o 
   5   5  10        1.49        2.90      1.21 o 
  -1   6  10        3.32        3.75      1.34 o 
   0   6  10        0.18       -0.08      0.26 o 
   1   6  10        3.05        3.25      1.17 o 
   2   6  10        0.07       -0.20      0.22 o 
   3   6  10        0.15        0.55      0.44 o 
   4   6  10        0.01        0.50      0.53 o 
   1   7  10        0.15       -0.55      0.55 o 
  -1  -3  11        3.34        2.35      1.13 o 
   0  -3  11        2.61        1.26      0.86 o 
   1  -3  11        4.02        4.74      1.55 o 
   2  -3  11        4.28        4.49      1.50 o 
  -2  -2  11        0.60        1.06      0.73 o 
  -1  -2  11        1.64        2.09      0.95 o 
   0  -2  11       23.48       23.79      3.35 o 
   1  -2  11       17.38       20.60      3.05 o 
   2  -2  11        0.16       -0.53      0.53 o 
  -3  -1  11        4.86        4.51      1.51 o 
  -2  -1  11       47.99       58.24      5.28 o 
  -1  -1  11        0.03        0.20      0.32 o 
   0  -1  11        0.69        1.61      0.83 o 
   1  -1  11        0.92        1.86      0.98 o 
   2  -1  11        1.70        1.78      0.98 o 
   3  -1  11        8.43        8.68      1.94 o 
   4  -1  11        0.50       -0.28      0.41 o 
  -3   0  11        2.98        3.42      1.32 o 
  -2   0  11        8.81        9.27      2.08 o 
  -1   0  11       18.55       19.50      2.86 o 
   0   0  11        5.83       12.18      2.18 o 
   1   0  11        3.56        3.54      0.79 o 
   2   0  11        5.91        5.29      0.97 o 
   3   0  11        1.44        2.05      0.94 o 
   4   0  11        7.55        8.84      2.10 o 
  -3   1  11        0.01       -0.26      0.39 o 
  -2   1  11        3.07        2.06      1.03 o 
  -1   1  11       10.10        9.20      1.96 o 
   0   1  11        2.10        2.20      0.88 o 
   1   1  11        0.04        0.14      0.15 o 
   2   1  11        1.73        1.36      0.48 o 
   3   1  11        0.46        1.08      0.67 o 
   4   1  11        3.74        5.94      1.67 o 
   5   1  11        0.78        0.84      0.69 o 
  -3   2  11        6.33        5.55      1.69 o 
  -2   2  11        1.96        1.56      0.75 o 
  -1   2  11        0.37       -0.33      0.76 o 
   0   2  11       14.10       14.13      1.23 o 
   1   2  11        0.37        0.40      0.30 o 
   2   2  11        0.03        0.23      0.20 o 
   3   2  11        0.16       -0.44      0.44 o 
   4   2  11        0.01       -0.21      0.26 o 
   5   2  11        3.34        2.66      1.25 o 
  -3   3  11        4.91        3.82      1.39 o 
  -2   3  11       17.45       17.23      2.84 o 
  -1   3  11        6.14        6.45      1.06 o 
   0   3  11        8.94        8.28      1.17 o 
   1   3  11        6.67        7.46      2.41 o 
   2   3  11       10.31       11.87      1.45 o 
   3   3  11       27.31       31.84      3.66 o 
   4   3  11        9.38        4.14      1.38 o 
   5   3  11        2.36        3.66      1.42 o 
  -2   4  11       16.04       19.66      3.16 o 
  -1   4  11        1.27        0.73      0.64 o 
   0   4  11        0.04       -0.14      0.27 o 
   1   4  11        0.20        0.63      0.43 o 
   2   4  11        1.50        2.18      1.05 o 
   3   4  11       30.16       30.39      3.66 o 
   4   4  11       14.59       10.28      2.22 o 
  -1   5  11        5.10        4.76      1.50 o 
   0   5  11        7.37        9.11      1.39 o 
   1   5  11       11.33        9.68      1.58 o 
   2   5  11        0.19        0.25      0.43 o 
   3   5  11        0.17       -0.37      0.44 o 
   4   5  11        2.06        3.26      1.31 o 
   0   6  11        0.13        0.30      0.28 o 
   1   6  11        3.12        2.83      0.94 o 
   2   6  11        4.95        6.29      1.79 o 
   0  -2  12       13.80       15.61      2.86 o 
   1  -2  12        1.78        3.29      1.29 o 
   2  -2  12       18.68       18.37      3.01 o 
  -2  -1  12        4.65        5.58      1.71 o 
  -1  -1  12        7.35        7.70      1.96 o 
   0  -1  12       14.27       15.94      2.75 o 
   1  -1  12        1.08        0.39      0.44 o 
   2  -1  12        0.90        1.28      0.82 o 
  -2   0  12        3.53        3.59      1.35 o 
  -1   0  12        3.51        2.58      1.14 o 
   0   0  12       14.94       18.61      2.86 o 
   1   0  12        0.17        0.64      0.54 o 
   2   0  12       29.09       32.68      3.57 o 
   3   0  12        0.05        0.82      0.61 o 
   4   0  12        2.95        2.80      1.27 o 
  -2   1  12        0.20        0.14      0.30 o 
  -1   1  12        0.02        0.34      0.29 o 
   0   1  12        2.64        1.68      0.87 o 
   1   1  12       19.88       22.68      2.97 o 
   2   1  12        7.11        6.38      1.10 o 
   3   1  12        2.95        3.79      1.30 o 
   4   1  12        1.91        2.42      1.12 o 
  -2   2  12        2.19        2.68      0.83 o 
  -1   2  12        2.29        2.43      1.05 o 
   0   2  12        0.58        0.82      0.60 o 
   1   2  12        9.35        8.26      1.22 o 
   2   2  12        0.14       -0.33      0.33 o 
   3   2  12       16.18       15.68      2.63 o 
   4   2  12        2.06        1.25      0.80 o 
  -2   3  12       14.08       15.79      2.83 o 
  -1   3  12        0.39        0.45      0.43 o 
   0   3  12        0.76        2.13      0.82 o 
   1   3  12        0.34        0.64      0.36 o 
   2   3  12       10.91       13.65      1.61 o 
   3   3  12       20.38       20.76      3.08 o 
   4   3  12        7.83        9.16      2.15 o 
  -1   4  12        0.43        0.64      0.60 o 
   0   4  12        0.42        0.72      0.40 o 
   1   4  12        0.22       -0.23      0.34 o 
   2   4  12        3.35        2.87      1.13 o 
   3   4  12        0.16       -0.14      0.26 o 
   4   4  12       21.78       29.55      3.93 o 
   0   5  12        1.85        2.01      0.61 o 
   1   5  12        0.01       -0.32      0.41 o 
   2   5  12        4.48        5.58      1.66 o 
   3   5  12        4.57        4.78      1.54 o 
   1  -1  13        3.24        2.71      1.13 o 
   0   0  13        3.92        4.34      1.43 o 
   1   0  13        0.10       -0.15      0.30 o 
  -1   1  13        1.02        0.37      0.69 o 
   0   1  13        3.25        1.82      0.94 o 
   1   1  13        0.46        0.87      0.62 o 
   3   1  13        0.29        1.12      0.77 o 
  -1   2  13        4.08        3.91      1.41 o 
   0   2  13        3.10        5.05      1.56 o 
   1   2  13        0.44        0.48      0.30 o 
   2   2  13        0.28        0.50      0.47 o 
   3   2  13        0.04       -0.22      0.36 o 
  -1   3  13        2.30        1.97      0.98 o 
   0   3  13        1.53        0.26      0.38 o 
   1   3  13        0.13        1.02      0.67 o 
   2   3  13        2.61        3.23      1.18 o 
   3   3  13        0.35        0.67      0.58 o 
   1   4  13        0.75        0.67      0.56 o 
   2   4  13        0.08        1.10      0.73 o 
   1   1  14        0.01        0.58      0.54 o 
   1   2  14        0.09       -0.74      0.74 o 
   1   3  14        1.35       -0.54      0.54 o 
                                                 
